# Supplementary material for: Orb2 enables rare-codon-enriched mRNA expression during Drosophila neuron differentiation
Source: Nat Commun. 2024 Jun 20;15:5270. doi: 10.1038/s41467-024-48344-8 (PMC11190236; doi:10.1038/s41467-024-48344-8)
Supplement: Supplementary file 6 — Supplementary Dataset 3 [file 41467_2024_48344_MOESM6_ESM.xlsx]

## Sheet: Sheet1
fb	gene	cai	base mean	log2 fc	std err	wald	p	adjusted p
FBgn0032538	Vajk2	0.84	2828.66	-5.54866	0.297884	-18.6269	1.94437e-77	7.71914e-74
FBgn0028544	Vajk3	0.831	2356.95	-5.07858	0.282983	-17.9466	5.10606e-72	1.52033e-68
FBgn0033574	Spn47C	0.656	455.637	-4.68891	0.422586	-11.0958	1.31541e-28	7.46028e-26
FBgn0036985	zye	0.661	465.989	-4.00088	0.444358	-9.00373	2.18185e-19	8.12058e-17
FBgn0052249	CG32249	0.695	1633.57	-3.73792	0.277857	-13.4527	2.96908e-41	3.2147e-38
FBgn0010482	l(2)01289	0.752333	264.139	-3.57407	0.440739	-8.10928	5.09217e-16	1.37836e-13
FBgn0034022	CG12964	0.752	247.435	-3.5271	0.45214	-7.8009	6.14687e-15	1.52519e-12
FBgn0034253	CG10936	0.727	3342.75	-3.24022	0.278798	-11.6221	3.18188e-31	2.10534e-28
FBgn0038160	CG9759	0.74	323.015	-3.15118	0.462219	-6.81751	9.26346e-12	1.41446e-09
FBgn0037447	Neurochondrin	0.795	572.931	-3.11645	0.401465	-7.76269	8.31474e-15	2.00709e-12
FBgn0259977	Tdc1	0.763	211.307	-3.03429	0.462981	-6.5538	5.60921e-11	7.67881e-09
FBgn0031693	Cyp4ac1	0.711	246.96	-2.98927	0.464433	-6.43638	1.22359e-10	1.56699e-08
FBgn0003149	Prm	0.8256	1499.2	-2.91106	0.334462	-8.70371	3.21213e-18	1.06268e-15
FBgn0001269	inv	0.739	1105.41	-2.87446	0.31716	-9.06312	1.26769e-19	4.87038e-17
FBgn0036493	CG7255	0.6638	313.018	-2.83785	0.467569	-6.06936	1.2842e-09	1.29617e-07
FBgn0035985	Cpr67B	0.818	162.288	-2.81027	0.466332	-6.02631	1.67741e-09	1.56245e-07
FBgn0030398	Cpr11B	0.706	313.129	-2.80284	0.468089	-5.98784	2.12652e-09	1.89006e-07
FBgn0039482	CG14258	0.691	280.154	-2.79271	0.425182	-6.56827	5.09043e-11	7.04966e-09
FBgn0002531	Lcp1	0.817	4386.85	-2.69313	0.326468	-8.24931	1.59313e-16	4.62784e-14
FBgn0035430	CG12009	0.719	258.116	-2.66292	0.469716	-5.66921	1.43458e-08	1.03551e-06
FBgn0263232	Nxf3	0.674	347.179	-2.5654	0.415967	-6.16733	6.94526e-10	7.32018e-08
FBgn0032284	CG7294	0.67	201.209	-2.51277	0.453382	-5.54228	2.98556e-08	2.02034e-06
FBgn0000061	al	0.717	795.986	-2.5069	0.361924	-6.9266	4.31063e-12	6.75522e-10
FBgn0033836	CG18278	0.748	547.741	-2.50656	0.357037	-7.02045	2.21159e-12	3.55946e-10
FBgn0050377	CG30377	0.735	132.748	-2.43538	0.471438	-5.16587	2.39328e-07	1.21812e-05
FBgn0086673	CG13272	0.673	135.854	-2.43423	0.471487	-5.16288	2.43173e-07	1.22739e-05
FBgn0040697	Teh3	0.801	255.584	-2.38825	0.430791	-5.54386	2.95873e-08	2.01362e-06
FBgn0033679	CG8888	0.782	701.239	-2.34252	0.453996	-5.15978	2.47235e-07	1.24243e-05
FBgn0033365	CG8170	0.795	126.597	-2.33372	0.469247	-4.97333	6.58136e-07	2.85033e-05
FBgn0014863	Mlp84B	0.817	551.975	-2.32886	0.42996	-5.41646	6.07904e-08	3.73203e-06
FBgn0086906	sls	0.687385	3679.91	-2.32209	0.282599	-8.2169	2.08839e-16	5.92208e-14
FBgn0023090	dtr	0.62	169.345	-2.3194	0.472754	-4.90616	9.28775e-07	3.77533e-05
FBgn0053531	Ddr	0.707667	4877.04	-2.30256	0.280808	-8.19976	2.40863e-16	6.67134e-14
FBgn0000351	cort	0.779	150.298	-2.26432	0.463059	-4.88992	1.00875e-06	4.08206e-05
FBgn0001320	kni	0.797	306.909	-2.25932	0.428948	-5.26711	1.38585e-07	7.75201e-06
FBgn0000022	ac	0.683	202.553	-2.23461	0.454922	-4.91209	9.01126e-07	3.67548e-05
FBgn0037672	sage	0.723	295.757	-2.21568	0.421718	-5.25395	1.48872e-07	8.09619e-06
FBgn0015663	Ugt36A1	0.677	303.067	-2.19783	0.409373	-5.36878	7.92723e-08	4.69718e-06
FBgn0033928	Arc2	0.777	257.709	-2.1777	0.439419	-4.95587	7.2009e-07	3.09613e-05
FBgn0000644	Fcp3C	0.732	105.514	-2.17691	0.473284	-4.59959	4.23327e-06	0.000132977
FBgn0031562	CG3604	0.707	115.575	-2.17326	0.473347	-4.59126	4.40571e-06	0.000136646
FBgn0028886	CG15279	0.720667	143.184	-2.15442	0.47349	-4.55009	5.3623e-06	0.000158474
FBgn0051798	CG31798	0.746	103.54	-2.15394	0.473375	-4.55017	5.3602e-06	0.000158474
FBgn0033113	Spn42Dc	0.728	104.132	-2.15205	0.473385	-4.54608	5.46543e-06	0.000161122
FBgn0028537	CG31775	0.718	593.65	-2.13219	0.40723	-5.23583	1.64247e-07	8.73293e-06
FBgn0038632	CG14301	0.738	126.135	-2.12933	0.473523	-4.49677	6.89939e-06	0.00019199
FBgn0038412	Zip89B	0.73	138.971	-2.11778	0.473566	-4.47199	7.74943e-06	0.000212174
FBgn0030544	CG13403	0.812	627.567	-2.10326	0.420739	-4.99898	5.76347e-07	2.55178e-05
FBgn0085428	Nox	0.73875	398.463	-2.09947	0.382571	-5.4878	4.06969e-08	2.60591e-06
FBgn0036769	Tsp74F	0.694	276.635	-2.0929	0.462969	-4.52061	6.16611e-06	0.000176534
FBgn0053519	Unc-89	0.792667	176.632	-2.09191	0.46289	-4.51924	6.20614e-06	0.000177254
FBgn0265629	CG44437	0.68	150.016	-2.09021	0.461211	-4.532	5.84267e-06	0.000169317
FBgn0053196	dpy	0.691625	4988.75	-2.07032	0.270146	-7.66371	1.80643e-14	3.91174e-12
FBgn0040496	CG17104	0.719	104.889	-2.06814	0.473596	-4.36689	1.26027e-05	0.000319531
FBgn0003339	Scr	0.763	2457.36	-2.06416	0.363895	-5.67241	1.40799e-08	1.02251e-06
FBgn0004897	fd96Ca	0.801	253.167	-2.05524	0.435354	-4.72085	2.3486e-06	8.39996e-05
FBgn0050090	CG30090	0.705	238.861	-2.05266	0.42917	-4.78287	1.72814e-06	6.53401e-05
FBgn0263239	dar1	0.757	196.549	-2.03055	0.450407	-4.50825	6.5363e-06	0.000184911
FBgn0034143	CG8303	0.777	97.3706	-2.02374	0.473606	-4.27304	1.92824e-05	0.000454759
FBgn0259678	sqa	0.759	144.772	-2.01935	0.473562	-4.26416	2.00654e-05	0.000465869
FBgn0037164	CG11438	0.779	234.446	-2.00862	0.443985	-4.52407	6.06604e-06	0.000174469
FBgn0025620	CG13360	0.818	385.682	-2.00403	0.473489	-4.23247	2.31142e-05	0.000517463
FBgn0027596	Kank	0.749333	2215.25	-1.99104	0.247986	-8.02886	9.8386e-16	2.60395e-13
FBgn0035398	Cht7	0.757	611.406	-1.98557	0.342137	-5.80344	6.49663e-09	5.12417e-07
FBgn0264307	orb2	0.744	3043.89	-1.97945	0.350192	-5.65247	1.58157e-08	1.12793e-06
FBgn0015011	AhcyL2	0.744	109.884	-1.97868	0.473522	-4.17865	2.93239e-05	0.000630411
FBgn0051121	CG31121	0.763	938.986	-1.96424	0.330998	-5.9343	2.95096e-09	2.52849e-07
FBgn0085427	CG34398	0.7412	2524.38	-1.96215	0.255454	-7.68103	1.57815e-14	3.4807e-12
FBgn0260954	CG42586	0.718	573.512	-1.96114	0.396528	-4.94578	7.58397e-07	3.24111e-05
FBgn0035956	Doc2	0.761	136.671	-1.95626	0.466933	-4.1896	2.79449e-05	0.000609662
FBgn0035852	CG7387	0.747	92.0785	-1.9507	0.473489	-4.11984	3.7913e-05	0.000765328
FBgn0003513	ss	0.764	313.2	-1.93227	0.408203	-4.73361	2.20564e-06	8.00889e-05
FBgn0038774	CG5023	0.826	247.234	-1.91442	0.425001	-4.50451	6.65263e-06	0.000187312
FBgn0013811	Dhc62B	0.796	206.88	-1.90117	0.439677	-4.32402	1.53211e-05	0.000375462
FBgn0039429	CG14238	0.779	101.758	-1.89534	0.473202	-4.00536	6.19237e-05	0.00113463
FBgn0262004	CG42822	0.665	118.396	-1.89222	0.473112	-3.99951	6.34724e-05	0.0011559
FBgn0036143	CG14142	0.737	89.4707	-1.88258	0.473192	-3.97848	6.93578e-05	0.00124781
FBgn0035988	CG3982	0.689	162.71	-1.86084	0.455274	-4.08729	4.36437e-05	0.00085775
FBgn0262508	CG43078	0.733308	2046.09	-1.84029	0.253826	-7.25018	4.16207e-13	7.8683e-11
FBgn0039864	CG11550	0.754	327.907	-1.83589	0.405195	-4.53089	5.87366e-06	0.000169794
FBgn0004514	Oct-TyrR	0.78	543.824	-1.83558	0.350147	-5.24233	1.58564e-07	8.51533e-06
FBgn0038139	PK2-R2	0.7	265.097	-1.82811	0.430654	-4.24496	2.1863e-05	0.000495544
FBgn0051199	CG31199	0.707	84.0553	-1.82572	0.472822	-3.86133	0.000112772	0.00186028
FBgn0038523	Sgs5bis	0.759	266.015	-1.81199	0.468657	-3.86635	0.000110475	0.00182744
FBgn0030005	CG2120	0.732	84.1407	-1.80575	0.472643	-3.82054	0.00013316	0.00212178
FBgn0008651	lbl	0.710667	471.423	-1.79211	0.363372	-4.93187	8.14451e-07	3.40355e-05
FBgn0052845	CG32845	0.642	416.535	-1.79035	0.387646	-4.61851	3.865e-06	0.000124076
FBgn0039051	CG17109	0.789	88.6049	-1.78541	0.472398	-3.77947	0.000157163	0.00241836
FBgn0038404	CG8925	0.7345	85.5672	-1.78155	0.472386	-3.77139	0.00016234	0.00248198
FBgn0036717	CG13731	0.729	669.936	-1.77986	0.332004	-5.36096	8.27831e-08	4.85688e-06
FBgn0038956	CAH8	0.704	117.098	-1.76216	0.472637	-3.72837	0.000192724	0.0028443
FBgn0031251	CG4213	0.688	111.944	-1.75915	0.471915	-3.72768	0.000193248	0.00284584
FBgn0025643	CG3588	0.7726	434.09	-1.75169	0.450977	-3.88421	0.000102661	0.00171288
FBgn0015561	unpg	0.779	115.401	-1.73756	0.470612	-3.69213	0.000222386	0.00319219
FBgn0028743	Dhit	0.7755	959.489	-1.73582	0.304005	-5.70985	1.13079e-08	8.47024e-07
FBgn0036352	CG14110	0.709	79.844	-1.72835	0.471814	-3.66321	0.000249079	0.00350239
FBgn0003892	ptc	0.796	4232.83	-1.72484	0.217018	-7.94792	1.89668e-15	4.80627e-13
FBgn0031214	CG11374	0.614	81.3544	-1.72186	0.471707	-3.65028	0.000261954	0.00364471
FBgn0005659	Ets98B	0.793	191.677	-1.72148	0.447598	-3.84604	0.000120041	0.00195848
FBgn0040305	MTF-1	0.737286	1408.49	-1.71602	0.272759	-6.29134	3.14738e-10	3.57003e-08
FBgn0265988	mv	0.739	2396.7	-1.69852	0.237202	-7.16063	8.03046e-13	1.40651e-10
FBgn0010549	l(2)03659	0.7	366.327	-1.69099	0.399925	-4.22826	2.35508e-05	0.000525261
FBgn0263705	Myo10A	0.76325	3471.39	-1.67896	0.283798	-5.91603	3.298e-09	2.78575e-07
FBgn0266566	CG45105	0.73175	241.169	-1.67732	0.430772	-3.89376	9.8702e-05	0.00166507
FBgn0261836	Msp300	0.729091	16350.4	-1.67198	0.23454	-7.12877	1.01268e-12	1.74797e-10
FBgn0002533	Lcp2	0.771	1297.31	-1.66882	0.421738	-3.95701	7.58936e-05	0.00135111
FBgn0039078	CG4374	0.766	772.396	-1.66559	0.364633	-4.56785	4.92746e-06	0.000148949
FBgn0031571	bark	0.7	3911.7	-1.66449	0.23614	-7.04875	1.80534e-12	2.94543e-10
FBgn0002789	Mp20	0.8735	2008.68	-1.66343	0.25869	-6.4302	1.27434e-10	1.61366e-08
FBgn0086898	dgo	0.729	772.994	-1.66268	0.316551	-5.25248	1.50065e-07	8.12397e-06
FBgn0030794	CG13005	0.703	377.735	-1.6615	0.399079	-4.16333	3.13633e-05	0.00065996
FBgn0016013	Faa	0.717	92.7524	-1.65597	0.470544	-3.51925	0.000432762	0.00536336
FBgn0262139	trh	0.776714	1451.54	-1.65431	0.299905	-5.51612	3.46563e-08	2.29309e-06
FBgn0035501	CG1299	0.745	307.261	-1.65209	0.410544	-4.02414	5.71848e-05	0.00107037
FBgn0046296	DEF8	0.75	186.726	-1.64859	0.445377	-3.70155	0.000214286	0.00311998
FBgn0053225	CG33225	0.66	73.3312	-1.63895	0.470508	-3.48336	0.000495167	0.00589217
FBgn0027585	CG8740	0.796	1957.84	-1.63884	0.252217	-6.49774	8.15332e-11	1.09108e-08
FBgn0040251	Ugt302K1	0.699	532.141	-1.63053	0.376644	-4.32911	1.49716e-05	0.000367653
FBgn0004573	5-HT7	0.763	565.739	-1.61868	0.357119	-4.5326	5.82609e-06	0.000169317
FBgn0265186	CG44251	0.721	72.1469	-1.61634	0.470102	-3.43827	0.000585449	0.00672081
FBgn0001075	ft	0.73	6555.64	-1.60932	0.218806	-7.35498	1.90953e-13	3.79042e-11
FBgn0005619	Hdc	0.76225	75.02	-1.60642	0.469854	-3.41898	0.000628552	0.00710252
FBgn0005613	Sox15	0.786	93.4456	-1.60091	0.469474	-3.41001	0.000649613	0.00731275
FBgn0002535	Lcp4	0.791	8938.31	-1.59957	0.312882	-5.11239	3.18108e-07	1.5464e-05
FBgn0003733	tor	0.725	188.188	-1.59812	0.444403	-3.5961	0.000323024	0.00422771
FBgn0035844	CG13676	0.744	2694.85	-1.59399	0.241766	-6.59314	4.30623e-11	6.03379e-09
FBgn0261928	CG42795	0.698167	2912.08	-1.58733	0.26557	-5.97708	2.27174e-09	1.98945e-07
FBgn0250819	CG33521	0.58825	533.018	-1.58047	0.386116	-4.09324	4.25387e-05	0.000842988
FBgn0034267	CG4984	0.778	79.7071	-1.58033	0.472265	-3.34629	0.000819019	0.00872497
FBgn0032495	CG16820	0.765	205.264	-1.57856	0.437841	-3.60533	0.000311752	0.00412552
FBgn0010015	CanA1	0.773667	94.8615	-1.57436	0.468879	-3.35771	0.000785915	0.00847848
FBgn0040827	CG13315	0.768	138.542	-1.57262	0.467715	-3.36234	0.000772841	0.00836491
FBgn0032448	CG5781	0.71	82.7233	-1.56897	0.468922	-3.34592	0.000820113	0.00872882
FBgn0030798	CG13003	0.741	85.4315	-1.55772	0.468617	-3.32408	0.000887105	0.00930808
FBgn0008646	E5	0.767	660.175	-1.55283	0.338931	-4.58154	4.61568e-06	0.000141682
FBgn0000157	Dll	0.787	4291.31	-1.54862	0.250233	-6.18871	6.06572e-10	6.56752e-08
FBgn0050056	CG30056	0.775	69.7798	-1.54663	0.468628	-3.30035	0.000965656	0.00993174
FBgn0054056	CG34056	0.735	459.377	-1.54581	0.366016	-4.22335	2.40699e-05	0.000532849
FBgn0037548	CG7900	0.653	531.324	-1.54491	0.40399	-3.82413	0.000131233	0.00209516
FBgn0029114	Tollo	0.772	3535.27	-1.54321	0.232526	-6.63673	3.20717e-11	4.65822e-09
FBgn0001208	Hn	0.77625	225.027	-1.54235	0.473204	-3.25937	0.00111661	0.0112037
FBgn0261963	mid	0.78	719.473	-1.53243	0.376408	-4.0712	4.6771e-05	0.0009102
FBgn0050357	CG30357	0.656	129.636	-1.53183	0.465321	-3.29199	0.000994819	0.0101965
FBgn0024179	wit	0.73	3706.69	-1.52757	0.231217	-6.60667	3.93048e-11	5.57286e-09
FBgn0033243	CG14763	0.807	237.032	-1.52514	0.435942	-3.49848	0.000467918	0.00566214
FBgn0032136	Apoltp	0.722	1026.58	-1.52271	0.297636	-5.11601	3.1207e-07	1.52326e-05
FBgn0005666	bt	0.6212	1933.64	-1.51476	0.370677	-4.08647	4.37992e-05	0.000859387
FBgn0032683	kon	0.706	1091.59	-1.51325	0.356809	-4.24108	2.22444e-05	0.000501764
FBgn0024361	Tsp2A	0.788	67.6506	-1.51191	0.467798	-3.23198	0.00122937	0.0120608
FBgn0037845	CG14694	0.721	101.048	-1.50418	0.473359	-3.17767	0.00148464	0.013989
FBgn0002306	sas	0.751	4148.76	-1.50141	0.221158	-6.78888	1.13008e-11	1.7037e-09
FBgn0263038	CG43333	0.75	178.004	-1.50132	0.467105	-3.2141	0.00130856	0.0126604
FBgn0020378	Sp1	0.76675	4598.09	-1.49821	0.264081	-5.67331	1.40065e-08	1.02251e-06
FBgn0260642	Antp	0.785	403.733	-1.49562	0.419951	-3.56142	0.000368862	0.00468852
FBgn0050106	CCHa1-R	0.76	349.719	-1.48831	0.403494	-3.68855	0.000225538	0.00322856
FBgn0085434	NaCP60E	0.7131	5345.83	-1.48658	0.206906	-7.18483	6.72887e-13	1.21425e-10
FBgn0039759	CG9733	0.7675	66.262	-1.48471	0.467082	-3.17869	0.00147941	0.0139618
FBgn0031255	BBS8	0.698	64.9056	-1.47643	0.466878	-3.16234	0.00156507	0.0145332
FBgn0047095	CG33939	0.814	116.235	-1.47398	0.471812	-3.12408	0.00178363	0.0161132
FBgn0003048	pcx	0.699	4743.48	-1.47321	0.252767	-5.82834	5.59804e-09	4.50991e-07
FBgn0037534	ELOVL	0.809	297.979	-1.46573	0.436042	-3.36143	0.000775405	0.00838028
FBgn0051068	CG31068	0.725	583.839	-1.46	0.342114	-4.2676	1.9759e-05	0.000462338
FBgn0004956	upd1	0.777	372.599	-1.45888	0.384548	-3.79375	0.000148391	0.00230722
FBgn0262127	kibra	0.764	1419.98	-1.4572	0.284267	-5.12615	2.95724e-07	1.4554e-05
FBgn0030884	CG6847	0.747	358.017	-1.45703	0.388586	-3.74957	0.000177141	0.00265711
FBgn0053556	form3	0.7555	1275.27	-1.45106	0.297586	-4.8761	1.08206e-06	4.31014e-05
FBgn0003129	Poxm	0.78	73.8996	-1.45095	0.465904	-3.11427	0.00184402	0.0164758
FBgn0031053	CG14223	0.759	1125.19	-1.44817	0.283808	-5.10266	3.34917e-07	1.60841e-05
FBgn0015801	Reg-5	0.775	1109.35	-1.4455	0.296235	-4.87958	1.06312e-06	4.26322e-05
FBgn0028422	GluRIID	0.708	67.9874	-1.44543	0.465862	-3.10271	0.0019176	0.0168551
FBgn0033913	CG8468	0.791	2245.12	-1.44216	0.244788	-5.89148	3.82756e-09	3.18785e-07
FBgn0039709	Cad99C	0.795	3266.99	-1.44164	0.22289	-6.46794	9.93504e-11	1.30029e-08
FBgn0264695	Mhc	0.831429	3258.47	-1.43386	0.223042	-6.42868	1.28713e-10	1.61366e-08
FBgn0030027	CG1632	0.763	257.491	-1.42998	0.445686	-3.20849	0.00133433	0.0128679
FBgn0038983	CG5326	0.809	572.124	-1.42791	0.343969	-4.15128	3.30628e-05	0.000687221
FBgn0036287	CG10663	0.725	111.312	-1.42631	0.471457	-3.02533	0.00248366	0.0205134
FBgn0034499	Cpr56F	0.808	144.895	-1.42547	0.464319	-3.07001	0.00214048	0.0182747
FBgn0041581	AttB	0.716	176.768	-1.42343	0.459802	-3.09574	0.00196324	0.0171424
FBgn0038294	Mf	0.834294	1849.95	-1.42016	0.350593	-4.05075	5.10545e-05	0.000974454
FBgn0035144	Kah	0.781	80.3697	-1.41633	0.464655	-3.04814	0.00230265	0.0193507
FBgn0031920	CG6441	0.6615	61.4396	-1.40992	0.464867	-3.03294	0.00242181	0.0201296
FBgn0265595	CG44422	0.767833	1016.61	-1.40685	0.319998	-4.39642	1.10052e-05	0.000285027
FBgn0264002	MsR2	0.722333	179.103	-1.39987	0.457815	-3.05773	0.00223023	0.0188785
FBgn0031952	cdc14	0.7354	1738.1	-1.39894	0.263174	-5.31566	1.06274e-07	6.14428e-06
FBgn0263110	CG43367	0.70825	4046.57	-1.39094	0.230188	-6.04264	1.51609e-09	1.46802e-07
FBgn0031865	Nha1	0.771	61.7734	-1.38949	0.464139	-2.99369	0.00275627	0.0221357
FBgn0001991	Ca-alpha1D	0.696	2365.26	-1.38147	0.236496	-5.84138	5.17686e-09	4.22305e-07
FBgn0038878	CG3301	0.768	103.998	-1.38065	0.463067	-2.98153	0.00286811	0.0227928
FBgn0037188	CG7369	0.693	611.002	-1.37908	0.336039	-4.10392	4.06203e-05	0.00081309
FBgn0250867	CG42238	0.6622	2835.29	-1.37319	0.272572	-5.0379	4.70678e-07	2.16439e-05
FBgn0037730	CG9444	0.737	104.667	-1.37311	0.462779	-2.9671	0.00300623	0.0235709
FBgn0004169	up	0.832778	2858.45	-1.37304	0.236507	-5.80551	6.41697e-09	5.09508e-07
FBgn0053542	upd3	0.803	65.2594	-1.37108	0.468681	-2.92541	0.00344005	0.0259804
FBgn0035612	frm	0.7225	2480.52	-1.37042	0.305192	-4.49036	7.11044e-06	0.000196943
FBgn0032945	CG8665	0.669	101.965	-1.3703	0.462702	-2.96152	0.00306122	0.0238607
FBgn0032879	CarT	0.716	157.854	-1.36946	0.455735	-3.00494	0.0026563	0.0215949
FBgn0035777	CG8563	0.774	84.3436	-1.36578	0.462769	-2.95132	0.00316416	0.024455
FBgn0031879	uif	0.805	7823.56	-1.36518	0.247805	-5.50907	3.60737e-08	2.34775e-06
FBgn0035290	dsb	0.713	321.926	-1.36512	0.418125	-3.26487	0.00109513	0.0110441
FBgn0263256	CG43394	0.705	741.018	-1.36305	0.352606	-3.86563	0.000110802	0.0018303
FBgn0036698	CG7724	0.786	82.4922	-1.36176	0.472922	-2.87946	0.00398359	0.0287195
FBgn0004167	kst	0.745	9799.9	-1.35931	0.214703	-6.33113	2.4338e-10	2.84182e-08
FBgn0015946	grim	0.768	77.6161	-1.35482	0.472197	-2.86918	0.00411542	0.0292625
FBgn0032824	CG13962	0.668	169.951	-1.35294	0.469603	-2.88103	0.0039638	0.0286493
FBgn0023001	melt	0.734667	2024.12	-1.35167	0.245311	-5.51001	3.58819e-08	2.34775e-06
FBgn0034985	CG3328	0.803667	2690.44	-1.3495	0.247247	-5.45809	4.81289e-08	3.02116e-06
FBgn0052082	IRSp53	0.77975	1816.22	-1.34587	0.258514	-5.20618	1.9277e-07	1.00697e-05
FBgn0053470	CG33470	0.711	88.1303	-1.34555	0.473564	-2.84132	0.00449275	0.0311724
FBgn0265187	Fatp2	0.773	176.613	-1.34386	0.4657	-2.88567	0.0039058	0.028382
FBgn0039494	grass	0.8045	568.976	-1.34132	0.363555	-3.68946	0.000224732	0.00322089
FBgn0262593	Shab	0.7252	3175.43	-1.34082	0.292912	-4.57756	4.70427e-06	0.000143114
FBgn0014141	cher	0.8027	6279.9	-1.33774	0.221304	-6.04479	1.49609e-09	1.46154e-07
FBgn0035357	MEP-1	0.75	284.422	-1.33682	0.42336	-3.15765	0.00159045	0.0147067
FBgn0051635	CG31635	0.6875	3648.39	-1.33374	0.221188	-6.02988	1.64076e-09	1.55091e-07
FBgn0051262	CG31262	0.636	69.1246	-1.33067	0.461671	-2.88228	0.0039481	0.0286021
FBgn0033443	CG1698	0.778	145.538	-1.33008	0.46445	-2.86377	0.00418638	0.0296026
FBgn0032773	fon	0.75125	636.527	-1.32879	0.445684	-2.98147	0.00286871	0.0227928
FBgn0031089	CG9572	0.853667	280.93	-1.32844	0.413028	-3.21633	0.00129842	0.0126032
FBgn0033661	CG13185	0.679	4859.27	-1.32634	0.209475	-6.33176	2.42382e-10	2.84182e-08
FBgn0051140	CG31140	0.755429	12829.2	-1.32552	0.19012	-6.97205	3.12365e-12	4.96035e-10
FBgn0054057	CG34057	0.7125	68.5116	-1.32541	0.461463	-2.87219	0.00407636	0.029089
FBgn0053288	CG33288	0.678	76.4701	-1.32199	0.472777	-2.79622	0.00517042	0.0348696
FBgn0035696	Best2	0.732	845.856	-1.32052	0.314344	-4.20086	2.65902e-05	0.000584297
FBgn0039319	CG13659	0.704	57.1323	-1.31954	0.461545	-2.85896	0.00425032	0.0298827
FBgn0038897	CG5849	0.703	56.9524	-1.31909	0.461532	-2.85808	0.00426217	0.0299483
FBgn0264339	CG43795	0.803	622.551	-1.31421	0.356609	-3.6853	0.000228433	0.00326608
FBgn0085411	CG34382	0.7565	60.8802	-1.31209	0.464328	-2.82579	0.0047164	0.0324696
FBgn0026190	PH4alphaMP	0.696	114.555	-1.31155	0.460196	-2.84999	0.00437206	0.0305941
FBgn0035941	CG13313	0.741	59.5617	-1.31129	0.46111	-2.84376	0.0044584	0.0310524
FBgn0264894	CG44085	0.716923	1147.73	-1.30642	0.401768	-3.25168	0.00114724	0.0114245
FBgn0035553	CG13722	0.715	261.066	-1.30382	0.46851	-2.78291	0.00538735	0.0358454
FBgn0029532	CG13361	0.675	58.8667	-1.30322	0.460781	-2.82829	0.00467975	0.0322358
FBgn0260475	CG30059	0.747	448.658	-1.30046	0.365137	-3.56157	0.000368641	0.00468852
FBgn0046302	CG10650	0.722	103.486	-1.3002	0.468732	-2.77386	0.00553961	0.0366729
FBgn0037288	CG14661	0.774	59.1929	-1.29582	0.460442	-2.8143	0.00488832	0.0333402
FBgn0032639	CG18563	0.655	56.2665	-1.29163	0.460353	-2.80575	0.00502001	0.0340674
FBgn0039346	CG5079	0.741	55.5364	-1.28719	0.460179	-2.79715	0.00515551	0.0348102
FBgn0026403	Ndg	0.787	193.856	-1.28651	0.46409	-2.77211	0.00556942	0.0367151
FBgn0263864	Dark	0.686	1803.9	-1.28433	0.286466	-4.48335	7.34803e-06	0.000202581
FBgn0039896	yellow-h	0.617	61.3983	-1.28386	0.459832	-2.79202	0.00523794	0.035174
FBgn0036109	Cpr67Fa2	0.836	62.8876	-1.28378	0.459789	-2.79211	0.00523654	0.035174
FBgn0029791	AdamTS-B	0.7965	2740.38	-1.28235	0.253551	-5.05756	4.24663e-07	2.01503e-05
FBgn0052181	CG32181	0.668	154.44	-1.27981	0.456583	-2.80302	0.00506259	0.0342974
FBgn0003997	hid	0.809	1195.19	-1.27963	0.297776	-4.2973	1.72891e-05	0.000415986
FBgn0013733	shot	0.743591	22920.8	-1.27856	0.216082	-5.91702	3.27817e-09	2.78575e-07
FBgn0038727	CG7432	0.731	73.7139	-1.27816	0.459265	-2.78305	0.00538508	0.0358454
FBgn0039380	CG5890	0.742	719.177	-1.2778	0.320476	-3.98718	6.68638e-05	0.00121308
FBgn0038840	Grik	0.759333	59.8714	-1.27707	0.466039	-2.74027	0.0061389	0.0394786
FBgn0050183	CG30183	0.738	2293.21	-1.27424	0.242132	-5.26259	1.42038e-07	7.8318e-06
FBgn0036040	CG6749	0.756	67.7024	-1.27205	0.462169	-2.75234	0.00591703	0.0384217
FBgn0051195	CG31195	0.779	5623.27	-1.26941	0.22014	-5.76639	8.09892e-09	6.14383e-07
FBgn0260487	CG42534	0.7355	64.7622	-1.26793	0.458993	-2.76242	0.0057374	0.0375247
FBgn0031374	Wdr62	0.75325	5842.46	-1.2652	0.257326	-4.91674	8.79986e-07	3.61401e-05
FBgn0085424	nub	0.774	711.508	-1.26374	0.379482	-3.33016	0.000867964	0.00914603
FBgn0039723	CG15522	0.831	525.493	-1.26321	0.353114	-3.57734	0.000347114	0.00446711
FBgn0085412	kmr	0.759	6483	-1.26016	0.208366	-6.04784	1.46801e-09	1.457e-07
FBgn0038170	CG14367	0.753	74.2325	-1.2564	0.471754	-2.66325	0.007739	0.0466691
FBgn0037171	CG14459	0.795	180.214	-1.25407	0.465774	-2.69244	0.00709311	0.0441836
FBgn0052580	Muc14A	0.538	66.8719	-1.25343	0.466918	-2.68449	0.00726411	0.0446538
FBgn0004197	Ser	0.751	3026.21	-1.25199	0.303234	-4.12881	3.64647e-05	0.000741332
FBgn0038508	CG5866	0.677	120.631	-1.25104	0.457357	-2.73537	0.00623096	0.0400058
FBgn0264432	CG43850	0.698	84.3991	-1.25053	0.472779	-2.64507	0.00816729	0.0487373
FBgn0039244	CG11069	0.686	1070.15	-1.24707	0.331686	-3.75978	0.00017006	0.00258015
FBgn0034808	CG9896	0.791	489.632	-1.24669	0.356374	-3.49827	0.000468279	0.00566214
FBgn0004554	Edg91	0.7235	128.028	-1.24253	0.465735	-2.66788	0.0076331	0.0462883
FBgn0050471	CG30471	0.758	54.8323	-1.24068	0.457974	-2.70907	0.00674722	0.0426989
FBgn0034045	CG8249	0.724	56.0075	-1.24017	0.457906	-2.70834	0.006762	0.0427471
FBgn0001321	knk	0.732	169.098	-1.23908	0.46051	-2.69068	0.00713073	0.044302
FBgn0031449	CG31689	0.7735	207.09	-1.23792	0.448479	-2.76026	0.00577557	0.0377122
FBgn0022800	Cad96Ca	0.724	1114.71	-1.23756	0.284465	-4.35048	1.35838e-05	0.000338256
FBgn0016061	side	0.75925	2712.33	-1.23744	0.256172	-4.83052	1.36174e-06	5.29424e-05
FBgn0265356	tn	0.771667	514.766	-1.23429	0.442195	-2.79129	0.00524988	0.035174
FBgn0085440	Lgr4	0.714	103.469	-1.23162	0.472665	-2.6057	0.00916865	0.0532676
FBgn0052829	CG32829	0.866	55.0486	-1.23125	0.457483	-2.69136	0.00711607	0.0442571
FBgn0028375	heix	0.735	1102.12	-1.22715	0.301691	-4.06756	4.75073e-05	0.00092302
FBgn0024222	IKKbeta	0.682	949.058	-1.22469	0.297451	-4.11728	3.83378e-05	0.000769988
FBgn0028863	CG4587	0.756	2549.43	-1.2246	0.232245	-5.27288	1.34302e-07	7.61683e-06
FBgn0086604	side-VIII	0.7405	2776.23	-1.2245	0.230022	-5.3234	1.01844e-07	5.91686e-06
FBgn0260486	Ziz	0.678444	5851.69	-1.22286	0.202927	-6.02614	1.67921e-09	1.56245e-07
FBgn0263782	Hmgcr	0.735	2594.71	-1.22286	0.237587	-5.14699	2.64703e-07	1.31461e-05
FBgn0036765	CG7408	0.68	227.918	-1.22164	0.461221	-2.64871	0.00808005	0.0483585
FBgn0004360	Wnt2	0.7645	1257.07	-1.22115	0.286474	-4.26271	2.01967e-05	0.000467439
FBgn0034479	CG8654	0.72	315.493	-1.221	0.468868	-2.60414	0.00921043	0.053447
FBgn0259736	CG42390	0.731	1576.11	-1.21823	0.284096	-4.2881	1.80209e-05	0.000430119
FBgn0031981	Megf8	0.712	3399.82	-1.21738	0.241019	-5.05099	4.39521e-07	2.0609e-05
FBgn0051100	CG31100	0.698	60.8496	-1.21631	0.456509	-2.66437	0.0077132	0.0465843
FBgn0051528	CG31528	0.724	367.762	-1.21542	0.413379	-2.94021	0.00327987	0.0250727
FBgn0034200	Gbp2	0.648	266.543	-1.21235	0.473436	-2.56074	0.010445	0.0586518
FBgn0037238	CG1090	0.711	925.783	-1.21185	0.33997	-3.56459	0.000364427	0.00464703
FBgn0004049	yrt	0.73725	4030.37	-1.21045	0.215578	-5.61491	1.96659e-08	1.36971e-06
FBgn0261671	tweek	0.708167	12963	-1.21033	0.21479	-5.63497	1.75088e-08	1.2339e-06
FBgn0031275	GABA-B-R3	0.757143	1743.35	-1.21023	0.256439	-4.71937	2.36576e-06	8.43433e-05
FBgn0052436	CG32436	0.735	62.3341	-1.20983	0.456119	-2.65244	0.00799119	0.0479471
FBgn0264386	Ca-alpha1T	0.7598	3098.07	-1.20846	0.223491	-5.40722	6.40123e-08	3.90967e-06
FBgn0039113	udt	0.754	4034.09	-1.20797	0.240722	-5.01809	5.21877e-07	2.34549e-05
FBgn0002526	LanA	0.756	12283.5	-1.20775	0.214182	-5.63888	1.71163e-08	1.21342e-06
FBgn0011722	Tig	0.8	2554.32	-1.20578	0.232228	-5.19222	2.07799e-07	1.08073e-05
FBgn0266446	CG45076	0.7375	660.41	-1.20543	0.359582	-3.3523	0.000801443	0.00856839
FBgn0263118	tx	0.748	91.1071	-1.20455	0.471114	-2.55682	0.0105635	0.0590964
FBgn0010414	SerT	0.814	367.836	-1.20448	0.385869	-3.12147	0.00179952	0.0161631
FBgn0035057	CG3880	0.73	248.971	-1.20196	0.423542	-2.83789	0.00454133	0.0314278
FBgn0052373	CG32373	0.664	114.454	-1.20181	0.469353	-2.56057	0.01045	0.0586518
FBgn0264000	GluRIB	0.771	1137.7	-1.20054	0.28212	-4.25543	2.08646e-05	0.000480652
FBgn0051183	CG31183	0.789	226.158	-1.19993	0.429894	-2.79122	0.00525099	0.035174
FBgn0038960	CG13855	0.728	57.6748	-1.1999	0.455723	-2.63297	0.00846424	0.0499981
FBgn0045761	CHKov1	0.723	1442.72	-1.19945	0.350668	-3.42047	0.000625139	0.00707066
FBgn0011206	bol	0.727143	764.017	-1.19906	0.344962	-3.47591	0.000509114	0.00601543
FBgn0085446	CG34417	0.727429	7539.24	-1.19841	0.2265	-5.29101	1.21643e-07	6.96524e-06
FBgn0031116	CG1695	0.804	2063.43	-1.19834	0.25112	-4.77198	1.82419e-06	6.81069e-05
FBgn0034067	CG8399	0.7655	1347.03	-1.19678	0.314002	-3.81139	0.000138187	0.00218567
FBgn0264953	Piezo	0.738091	4648.75	-1.19486	0.256224	-4.66334	3.11114e-06	0.000104377
FBgn0050340	CG30340	0.704	51.255	-1.19429	0.455653	-2.62105	0.00876587	0.0513787
FBgn0085410	TrissinR	0.74775	630.837	-1.19232	0.333093	-3.57953	0.000344208	0.00444633
FBgn0264561	Glg1	0.7435	5583.66	-1.19229	0.218257	-5.46276	4.68775e-08	2.96974e-06
FBgn0025686	Amnionless	0.741	77.3076	-1.19122	0.454753	-2.61948	0.00880631	0.051565
FBgn0014073	Tie	0.707	234.105	-1.19094	0.446524	-2.66714	0.00764988	0.0463429
FBgn0028563	sut1	0.737	1145.72	-1.19062	0.293219	-4.06053	4.89616e-05	0.000949727
FBgn0000542	ec	0.753667	4834.52	-1.18974	0.209494	-5.67913	1.35379e-08	1.00147e-06
FBgn0031698	Ncoa6	0.712	6376.39	-1.18921	0.231345	-5.14042	2.74129e-07	1.35472e-05
FBgn0037432	CG10298	0.74	55.1234	-1.18795	0.45515	-2.61003	0.00905349	0.0527014
FBgn0000119	arr	0.733	6540.48	-1.18784	0.215461	-5.51302	3.52726e-08	2.32098e-06
FBgn0016660	H15	0.733	1016.62	-1.1873	0.321259	-3.69575	0.000219237	0.00317267
FBgn0028371	jbug	0.7753	5822.62	-1.18634	0.203553	-5.82816	5.60426e-09	4.50991e-07
FBgn0004583	ex	0.675	7205.09	-1.18526	0.196992	-6.01679	1.77908e-09	1.61755e-07
FBgn0031012	CG8051	0.77	87.2036	-1.18506	0.471036	-2.51585	0.0118745	0.0638775
FBgn0030925	Hayan	0.749	193.166	-1.18502	0.445765	-2.65839	0.00785151	0.047228
FBgn0028504	CG12182	0.677333	1088.71	-1.18199	0.289549	-4.08218	4.46148e-05	0.000872516
FBgn0002930	nec	0.796	156.732	-1.18177	0.472491	-2.50115	0.012379	0.0657894
FBgn0259245	DIP-beta	0.6922	1651.76	-1.18131	0.258704	-4.56627	4.96478e-06	0.000149698
FBgn0000459	disco	0.783	1330.44	-1.1805	0.277709	-4.25085	2.12956e-05	0.000488691
FBgn0028369	kirre	0.743	1188.03	-1.18036	0.312575	-3.77622	0.000159223	0.00244182
FBgn0003463	sog	0.798	1177.67	-1.17736	0.354236	-3.32365	0.000888479	0.00930808
FBgn0004369	Ptp99A	0.7676	8694.99	-1.17689	0.233388	-5.04264	4.5915e-07	2.11957e-05
FBgn0259685	crb	0.74625	3695.18	-1.17643	0.242458	-4.85211	1.22153e-06	4.83337e-05
FBgn0003416	sl	0.766	1465.72	-1.17522	0.316547	-3.71261	0.000205137	0.00299776
FBgn0032598	ChLD3	0.769	203.972	-1.17485	0.437751	-2.68383	0.00727835	0.0447061
FBgn0024836	stan	0.711857	20813.7	-1.17256	0.206379	-5.6816	1.33438e-08	9.93278e-07
FBgn0039688	Kul	0.78	5623.79	-1.17181	0.243088	-4.82051	1.43195e-06	5.51926e-05
FBgn0267431	Myo81F	0.582	846.61	-1.1712	0.306939	-3.81575	0.000135771	0.0021503
FBgn0031976	CG7367	0.747333	67.8775	-1.17022	0.453753	-2.57897	0.00990951	0.0564826
FBgn0038312	Zip88E	0.719	365.682	-1.16842	0.427431	-2.73358	0.006265	0.0402015
FBgn0267488	Mcr	0.734	7516.01	-1.16656	0.224925	-5.18644	2.14351e-07	1.10516e-05
FBgn0031630	CG15629	0.734	49.5479	-1.16432	0.454002	-2.56456	0.0103307	0.0582754
FBgn0083956	CG34120	0.72225	402.045	-1.16342	0.37593	-3.09477	0.00196968	0.0171734
FBgn0040259	Ugt302C1	0.765	642.588	-1.16309	0.340032	-3.42052	0.000625017	0.00707066
FBgn0033685	OSCP1	0.772	53.0766	-1.16238	0.461847	-2.51681	0.0118421	0.0637611
FBgn0031872	ihog	0.72	3795.81	-1.16126	0.216417	-5.36587	8.05603e-08	4.74986e-06
FBgn0013953	Esp	0.747	181.782	-1.16009	0.447433	-2.59276	0.00952085	0.0547794
FBgn0087011	CG41520	0.592	103.804	-1.15841	0.471423	-2.45727	0.0139998	0.0715921
FBgn0004577	Pxd	0.736333	82.7554	-1.15617	0.452634	-2.55432	0.0106396	0.0593773
FBgn0053234	CG33234	0.691	55.2347	-1.15588	0.453276	-2.55006	0.0107704	0.05982
FBgn0262617	Nuak1	0.741778	3543.43	-1.15516	0.229466	-5.03412	4.80058e-07	2.19904e-05
FBgn0052432	CG32432	0.74	1918.75	-1.15482	0.247066	-4.67415	2.95178e-06	0.000100445
FBgn0000075	amd	0.771	96.2607	-1.15466	0.473151	-2.44037	0.0146723	0.0739513
FBgn0000395	cv-2	0.769	1659.12	-1.15386	0.312194	-3.69598	0.000219043	0.00317267
FBgn0038401	CG5916	0.761	868.09	-1.15141	0.303828	-3.78967	0.000150847	0.00232869
FBgn0031850	Tsp	0.783	908.764	-1.14887	0.367073	-3.1298	0.00174924	0.0159277
FBgn0035452	CG10359	0.708	1298.33	-1.14802	0.275251	-4.17082	3.03504e-05	0.000644255
FBgn0033344	CG8252	0.766	48.9963	-1.14767	0.457589	-2.50807	0.0121392	0.0649747
FBgn0033130	Tsp42Ei	0.745	48.7584	-1.14435	0.452828	-2.52712	0.0115001	0.0626849
FBgn0032637	CG5050	0.68	48.5786	-1.14383	0.452804	-2.52611	0.0115333	0.0628083
FBgn0261053	Cad86C	0.7458	2234.76	-1.14276	0.27299	-4.18608	2.83811e-05	0.000615699
FBgn0030900	Him	0.814	53.7622	-1.14264	0.452515	-2.52508	0.0115671	0.0628664
FBgn0026878	CG4325	0.734	108.759	-1.14112	0.46342	-2.46239	0.0138013	0.070912
FBgn0029688	lva	0.694	8239.4	-1.13932	0.196957	-5.78464	7.26667e-09	5.61987e-07
FBgn0013343	Syx1A	0.815667	2517.25	-1.13703	0.260988	-4.35665	1.32068e-05	0.000331841
FBgn0260964	Vmat	0.7645	3742.8	-1.13657	0.254495	-4.46599	7.96992e-06	0.000216716
FBgn0031775	CG9150	0.712	48.0893	-1.13222	0.452099	-2.50436	0.0122673	0.0654587
FBgn0000577	en	0.812	828.714	-1.13129	0.31783	-3.5594	0.000371704	0.00471458
FBgn0265416	Neto	0.7525	674.566	-1.12998	0.346647	-3.25975	0.00111509	0.0112037
FBgn0032363	Dlg5	0.72325	4858.62	-1.12997	0.216313	-5.22376	1.75327e-07	9.28065e-06
FBgn0038181	CG9297	0.771	279.522	-1.12778	0.411292	-2.74204	0.0061059	0.0393301
FBgn0052311	zormin	0.743167	4089.89	-1.12651	0.2137	-5.27144	1.35361e-07	7.64053e-06
FBgn0051869	CG31869	0.757333	1868.32	-1.12615	0.301765	-3.73187	0.00019006	0.00281805
FBgn0262160	CG9932	0.7845	3776.43	-1.12566	0.234771	-4.79469	1.62923e-06	6.17964e-05
FBgn0032178	Spn31A	0.759	89.4447	-1.12427	0.473507	-2.37435	0.0175799	0.0840194
FBgn0001987	Gli	0.756	3956.45	-1.12417	0.236179	-4.75982	1.93764e-06	7.10072e-05
FBgn0038353	CG5399	0.769	465.309	-1.12216	0.468875	-2.39331	0.0166972	0.0812019
FBgn0263257	Cngl	0.741	4003.91	-1.12151	0.213415	-5.25507	1.47972e-07	8.08414e-06
FBgn0262167	ana1	0.679	2539.63	-1.11964	0.233357	-4.79799	1.60268e-06	6.13761e-05
FBgn0034734	CG4554	0.67	2618.75	-1.11931	0.233371	-4.79628	1.61637e-06	6.17017e-05
FBgn0028394	CG17834	0.7845	721.554	-1.11918	0.33098	-3.38142	0.000721131	0.00795247
FBgn0039290	CG13654	0.738333	635.154	-1.11835	0.357062	-3.13208	0.00173572	0.0158531
FBgn0036821	CG3961	0.772	2815.77	-1.11776	0.227369	-4.91605	8.83057e-07	3.61416e-05
FBgn0038816	Lrrk	0.68	3264.5	-1.11648	0.221369	-5.04352	4.57051e-07	2.11809e-05
FBgn0036186	CG6071	0.674	141.72	-1.11256	0.460007	-2.41857	0.0155818	0.0774863
FBgn0034566	CG9313	0.794333	51.7687	-1.11212	0.450644	-2.46784	0.0135929	0.0700527
FBgn0030691	Efhc1.1	0.758	47.3684	-1.11035	0.450714	-2.46354	0.0137571	0.0707763
FBgn0000826	png	0.775	48.0116	-1.11014	0.450671	-2.46331	0.013766	0.0707917
FBgn0051907	Mst27D	0.655	48.4764	-1.10528	0.450323	-2.45441	0.0141116	0.0719781
FBgn0023518	trr	0.7035	4870.67	-1.10244	0.212554	-5.18663	2.1413e-07	1.10516e-05
FBgn0039527	CG5639	0.749	574.252	-1.09958	0.441158	-2.4925	0.0126848	0.0668858
FBgn0259212	cno	0.7195	8154.19	-1.09946	0.210565	-5.22147	1.77509e-07	9.35458e-06
FBgn0002543	robo2	0.7435	3356.5	-1.09663	0.252968	-4.33507	1.45714e-05	0.000358565
FBgn0004892	sob	0.721	813.077	-1.09601	0.308951	-3.54751	0.000388884	0.00490118
FBgn0031973	Spn28Dc	0.76	731.235	-1.09555	0.329675	-3.32312	0.000890168	0.00930808
FBgn0052170	CG32170	0.773	46.7343	-1.09494	0.449703	-2.4348	0.0149002	0.0749097
FBgn0261261	plx	0.7624	5783.89	-1.09473	0.209889	-5.21576	1.83065e-07	9.60485e-06
FBgn0034880	ItgaPS5	0.727	361.17	-1.09301	0.396225	-2.75856	0.00580559	0.0378874
FBgn0264272	mwh	0.751667	199.715	-1.09293	0.46441	-2.35338	0.0186038	0.08789
FBgn0032414	CG17211	0.681	2589.32	-1.08835	0.252325	-4.31326	1.60863e-05	0.000390996
FBgn0000152	Axs	0.781	740.975	-1.0883	0.317016	-3.43296	0.000597023	0.00680435
FBgn0031869	CG18304	0.74625	46.3045	-1.08785	0.449237	-2.42154	0.0154547	0.0769827
FBgn0053978	CG33978	0.5902	5815.87	-1.08735	0.264077	-4.11754	3.82933e-05	0.000769988
FBgn0266717	Bruce	0.6908	16252.2	-1.08667	0.19818	-5.48328	4.1751e-08	2.65911e-06
FBgn0052686	CG32686	0.6895	45.7558	-1.08318	0.448937	-2.41277	0.0158319	0.0782722
FBgn0025595	AkhR	0.7915	73.2582	-1.08194	0.447995	-2.41507	0.0157321	0.0780055
FBgn0038741	CG17186	0.734	1229.94	-1.08021	0.288542	-3.74368	0.000181343	0.00270353
FBgn0031184	CG14615	0.7	85.7393	-1.0791	0.4736	-2.27851	0.0226962	0.100599
FBgn0034491	Hsl	0.749	2874.73	-1.07751	0.234582	-4.59332	4.36248e-06	0.000135658
FBgn0029834	CG5937	0.762	3329.46	-1.07686	0.245037	-4.3947	1.10927e-05	0.000286583
FBgn0031756	CG13992	0.706	45.704	-1.07677	0.448488	-2.40089	0.0163554	0.0800852
FBgn0262719	CG43163	0.694	2555.87	-1.07657	0.23465	-4.58796	4.47592e-06	0.000138104
FBgn0035708	axed	0.771	403.743	-1.07539	0.413176	-2.60275	0.00924805	0.0535982
FBgn0038150	yellow-e3	0.762	58.0975	-1.0751	0.463104	-2.32151	0.0202594	0.0932159
FBgn0029840	raptor	0.756	2510.58	-1.07468	0.262321	-4.09682	4.18862e-05	0.00083702
FBgn0024232	gprs	0.7605	2702.92	-1.0736	0.272948	-3.93335	8.37691e-05	0.00146504
FBgn0033519	CG11825	0.726	46.9904	-1.07315	0.448169	-2.39451	0.0166424	0.0810017
FBgn0050081	Ir51b	0.653	448.481	-1.07278	0.38355	-2.79697	0.00515842	0.0348102
FBgn0040091	Ugt317A1	0.706	1040.97	-1.07226	0.435739	-2.46079	0.013863	0.071045
FBgn0029930	CG12541	0.764	816.779	-1.07179	0.31148	-3.44097	0.000579632	0.00667642
FBgn0005670	Cyp4d1	0.8025	138.767	-1.07066	0.473548	-2.26093	0.0237638	0.103711
FBgn0015269	Nf1	0.6968	5570.44	-1.06756	0.212109	-5.03307	4.82682e-07	2.20258e-05
FBgn0004607	zfh2	0.633667	11912.8	-1.06612	0.202734	-5.25869	1.45082e-07	7.96281e-06
FBgn0034400	CG15099	0.6945	6101.33	-1.06531	0.227813	-4.67627	2.92142e-06	0.000100271
FBgn0266450	Kr-h1	0.7755	2578.54	-1.06327	0.296282	-3.58872	0.000332308	0.00433018
FBgn0024244	drm	0.818	2335.32	-1.06286	0.268883	-3.95287	7.72196e-05	0.00136774
FBgn0035186	CG13912	0.759	126.559	-1.06161	0.44594	-2.38061	0.0172839	0.082871
FBgn0034070	SP2353	0.755	9278.29	-1.05962	0.201264	-5.26482	1.4033e-07	7.77365e-06
FBgn0010397	LamC	0.812	1353.56	-1.05667	0.30885	-3.42131	0.000623208	0.00706223
FBgn0262029	d	0.7755	6364.86	-1.05651	0.210173	-5.02686	4.98564e-07	2.2492e-05
FBgn0029990	CG2233	0.718	974.614	-1.05547	0.294295	-3.58645	0.00033521	0.00435846
FBgn0003388	shd	0.73	59.6551	-1.05469	0.454321	-2.32147	0.0202612	0.0932159
FBgn0028841	jhamt	0.715	630.458	-1.05389	0.34137	-3.08724	0.00202027	0.0175247
FBgn0003386	Shaw	0.7576	2243.84	-1.05234	0.238194	-4.418	9.96195e-06	0.00026122
FBgn0016977	spen	0.648	23913.7	-1.05084	0.23069	-4.55523	5.23292e-06	0.000155422
FBgn0004244	Rdl	0.690333	5372.08	-1.04988	0.216492	-4.8495	1.23773e-06	4.86515e-05
FBgn0003396	shn	0.69	2672.49	-1.04961	0.23118	-4.5402	5.62003e-06	0.000165271
FBgn0037757	CG8516	0.709	2787.23	-1.04947	0.227771	-4.60756	4.07429e-06	0.000128872
FBgn0031835	CG11319	0.757667	1490.4	-1.04784	0.279132	-3.75392	0.000174087	0.00261791
FBgn0085417	natalisin	0.7375	614.9	-1.04677	0.363784	-2.87746	0.00400893	0.0288149
FBgn0039727	Vps13B	0.7315	3884.19	-1.04674	0.216794	-4.82829	1.37712e-06	5.32517e-05
FBgn0032535	Ance-2	0.712	47.2389	-1.04276	0.445916	-2.33846	0.0193633	0.0905803
FBgn0032772	CG17350	0.782	44.2118	-1.04271	0.446055	-2.33763	0.0194064	0.0907462
FBgn0259246	brp	0.807778	21293.9	-1.04265	0.231764	-4.49875	6.83552e-06	0.000191555
FBgn0263346	smash	0.71	5880.82	-1.04257	0.236253	-4.41296	1.01967e-05	0.000265738
FBgn0035439	CG14961	0.78	44.1768	-1.04245	0.446039	-2.33713	0.0194326	0.0907974
FBgn0039754	CG9747	0.839	594.83	-1.0424	0.391182	-2.66475	0.00770457	0.0465558
FBgn0263111	cac	0.672067	5537.9	-1.04205	0.243672	-4.27645	1.89894e-05	0.000449629
FBgn0053087	LRP1	0.746	14664.5	-1.04146	0.243925	-4.2696	1.95824e-05	0.000459108
FBgn0037963	Cad87A	0.711	4708.87	-1.04135	0.247799	-4.2024	2.64096e-05	0.000581403
FBgn0031811	CG13982	0.762	89.2757	-1.04092	0.473507	-2.19832	0.0279265	0.116148
FBgn0267001	Ten-a	0.784091	16809.8	-1.04076	0.251022	-4.14608	3.38208e-05	0.000699233
FBgn0050488	antr	0.7315	53.3295	-1.03945	0.44542	-2.33365	0.0196142	0.0914665
FBgn0261649	tinc	0.7518	11426.6	-1.03889	0.253763	-4.09395	4.2408e-05	0.000842988
FBgn0000490	dpp	0.756	1151.69	-1.03834	0.284788	-3.646	0.000266349	0.00367934
FBgn0027655	htt	0.724	4396.42	-1.03619	0.227471	-4.55526	5.23218e-06	0.000155422
FBgn0037412	Osi4	0.744	46.306	-1.03525	0.445379	-2.32442	0.0201028	0.0928477
FBgn0000658	fj	0.766	2873.87	-1.03489	0.226675	-4.56551	4.98289e-06	0.000149864
FBgn0050069	CG30069	0.694	4373.21	-1.03351	0.230747	-4.47898	7.50014e-06	0.000206297
FBgn0000464	Lar	0.751	960.43	-1.03198	0.351678	-2.93444	0.0033415	0.0254784
FBgn0031420	Atxn7	0.772	3689.98	-1.03177	0.222512	-4.63693	3.53626e-06	0.000115074
FBgn0266557	kis	0.646167	59478.6	-1.03148	0.216393	-4.76668	1.87285e-06	6.92952e-05
FBgn0083960	CG34124	0.768	46.469	-1.03143	0.445075	-2.31742	0.0204806	0.0938894
FBgn0052506	CG32506	0.82	986.397	-1.03069	0.295795	-3.48449	0.000493084	0.00587851
FBgn0250871	pot	0.792	6630.92	-1.02871	0.226988	-4.53199	5.84293e-06	0.000169317
FBgn0003984	vn	0.762	612.799	-1.02861	0.334601	-3.07414	0.00211109	0.0181053
FBgn0053207	pxb	0.741	2303.64	-1.02817	0.24111	-4.26433	2.005e-05	0.000465869
FBgn0003028	ovo	0.7544	2254.84	-1.02774	0.248781	-4.13112	3.60997e-05	0.000736838
FBgn0034085	Ptp52F	0.746	174.205	-1.0269	0.46851	-2.19185	0.0283906	0.117325
FBgn0035420	hob	0.71	3686.45	-1.02682	0.223533	-4.59361	4.35642e-06	0.000135658
FBgn0035496	CG14990	0.705	49.8894	-1.02514	0.444441	-2.30659	0.0210778	0.0955602
FBgn0261046	Dscam3	0.73625	6796.82	-1.02456	0.218708	-4.6846	2.80511e-06	9.68374e-05
FBgn0033919	CG8547	0.813	1988.24	-1.02396	0.271759	-3.76791	0.000164621	0.00251042
FBgn0085395	Shawl	0.7355	583.837	-1.02354	0.339814	-3.01207	0.00259471	0.0212392
FBgn0027106	Inx7	0.722	112.352	-1.02325	0.443161	-2.30898	0.0209446	0.0952829
FBgn0002899	mus301	0.694	1012.77	-1.02305	0.290585	-3.52066	0.000430476	0.00534617
FBgn0046689	Takl1	0.7	49.7643	-1.02276	0.444252	-2.3022	0.0213239	0.0964968
FBgn0051436	CG31436	0.732	141.826	-1.02224	0.468333	-2.18272	0.0290566	0.119004
FBgn0003174	pwn	0.757	1367.51	-1.02198	0.272062	-3.75644	0.000172351	0.00260162
FBgn0031999	CG8419	0.675	59.2144	-1.02145	0.443833	-2.30144	0.021367	0.0966119
FBgn0043362	bchs	0.695	5594.76	-1.0207	0.230048	-4.4369	9.12655e-06	0.000242628
FBgn0031258	CG4297	0.691	297.711	-1.02069	0.437818	-2.33132	0.0197363	0.0918559
FBgn0031695	Cyp4ac3	0.664	62.6545	-1.02055	0.443668	-2.30025	0.0214342	0.0967706
FBgn0031055	et	0.784	1066.25	-1.02018	0.291838	-3.49569	0.000472842	0.00570573
FBgn0003429	slo	0.702174	1541.82	-1.01969	0.355358	-2.86948	0.00411151	0.0292521
FBgn0027589	CG1688	0.758	790.584	-1.01947	0.340846	-2.99099	0.00278075	0.0222722
FBgn0030954	CCKLR-17D3	0.77	652.93	-1.01926	0.328675	-3.10113	0.00192786	0.0169058
FBgn0069913	CG4681	0.774	57.7669	-1.01908	0.466384	-2.18506	0.0288841	0.118624
FBgn0029756	CG3309	0.771	987.375	-1.01821	0.300529	-3.38806	0.000703877	0.00782013
FBgn0052113	Vps13D	0.673	2517.83	-1.01812	0.232304	-4.38269	1.17221e-05	0.000299594
FBgn0038595	CG7142	0.777	46.2909	-1.01722	0.454247	-2.23935	0.0251329	0.108029
FBgn0033289	CG2121	0.733	69.3971	-1.01668	0.4432	-2.29396	0.0217931	0.0978347
FBgn0085376	CG34347	0.7445	6171.14	-1.01578	0.272878	-3.72249	0.000197269	0.00289344
FBgn0051481	pb	0.7435	169.007	-1.01525	0.451471	-2.24876	0.0245278	0.106073
FBgn0029977	hdm	0.695	46.8868	-1.01413	0.448877	-2.25926	0.0238674	0.104049
FBgn0036715	Cad74A	0.709	3054.45	-1.01321	0.230932	-4.38749	1.14666e-05	0.000295599
FBgn0027660	blot	0.7298	3567.27	-1.013	0.219087	-4.62372	3.76922e-06	0.000121657
FBgn0033366	Ance-4	0.7845	213.363	-1.01223	0.451142	-2.2437	0.024852	0.107125
FBgn0003415	skd	0.69675	14516.4	-1.01139	0.224229	-4.51052	6.46678e-06	0.00018338
FBgn0031902	Wnt6	0.755	726.027	-1.0093	0.34067	-2.9627	0.00304953	0.0238007
FBgn0259735	mtgo	0.7195	6006.64	-1.0089	0.250642	-4.02525	5.69158e-05	0.00106751
FBgn0028920	CG8997	0.844	43.7302	-1.00855	0.44339	-2.27464	0.0229274	0.101285
FBgn0039420	CG6154	0.738	529.94	-1.00827	0.350029	-2.88053	0.0039701	0.0286569
FBgn0033538	CG11883	0.7485	1723.67	-1.00692	0.310644	-3.24139	0.00118947	0.0117273
FBgn0020377	Sr-CII	0.705	42.3066	-1.0068	0.443321	-2.27104	0.0231446	0.101842
FBgn0039590	CG10011	0.757	7296.83	-1.00678	0.224053	-4.49348	7.00681e-06	0.000194525
FBgn0004876	cdi	0.71	6420.69	-1.00674	0.261635	-3.84787	0.00011915	0.00194872
FBgn0035880	Culd	0.763	288.336	-1.00544	0.410326	-2.45033	0.0142725	0.0725193
FBgn0260789	mxc	0.693	5143.41	-1.00512	0.205569	-4.88947	1.01109e-06	4.08206e-05
FBgn0259822	Ca-beta	0.749222	3226.91	-1.00504	0.224039	-4.48601	7.25679e-06	0.00020053
FBgn0085387	shakB	0.6105	1241.31	-1.0039	0.346161	-2.90009	0.00373053	0.0274942
FBgn0004914	Hnf4	0.7458	1492.92	-1.00109	0.283239	-3.53445	0.000408626	0.00511212
FBgn0263747	CG43672	0.72	233.729	-0.999855	0.424786	-2.35379	0.0185833	0.0878528
FBgn0020621	Pkn	0.746	6810.69	-0.999493	0.214999	-4.64883	3.33826e-06	0.000110441
FBgn0038679	CG6040	0.757	2580.52	-0.998562	0.236259	-4.22655	2.37297e-05	0.000527276
FBgn0029580	CG14778	0.805	138.452	-0.998551	0.464083	-2.15166	0.0314238	0.125337
FBgn0031264	CG11835	0.686	612.908	-0.997111	0.406574	-2.45247	0.0141878	0.0722677
FBgn0051812	Tsen2	0.681	233.23	-0.996504	0.424989	-2.34478	0.0190384	0.0894822
FBgn0264089	sli	0.787333	23247.4	-0.995863	0.222753	-4.4707	7.79623e-06	0.000212966
FBgn0265140	Meltrin	0.7235	4143.41	-0.99558	0.232899	-4.27472	1.91375e-05	0.000452237
FBgn0029170	TwdlT	0.823	42.5733	-0.995118	0.442337	-2.24969	0.0244689	0.105857
FBgn0083949	side-III	0.756	3118.62	-0.994412	0.254315	-3.91016	9.22368e-05	0.00158749
FBgn0263132	Cht6	0.707857	2262.22	-0.994123	0.286819	-3.46603	0.000528203	0.00618117
FBgn0034540	Lrt	0.757	1390.97	-0.99358	0.290156	-3.4243	0.000616396	0.00699169
FBgn0011274	Dif	0.74875	1159.8	-0.993454	0.309064	-3.2144	0.00130718	0.0126604
FBgn0053547	Rim	0.756214	8555.8	-0.992267	0.221846	-4.47277	7.72129e-06	0.000211891
FBgn0085419	Rgk2	0.776	648.19	-0.991755	0.359614	-2.75783	0.00581865	0.0379311
FBgn0265184	CG44249	0.684	194.025	-0.991523	0.451047	-2.19827	0.0279301	0.116148
FBgn0264427	CG43845	0.721	41.5689	-0.991508	0.442089	-2.24278	0.0249111	0.107225
FBgn0038880	SIFaR	0.774	468.342	-0.991397	0.383819	-2.58298	0.00979513	0.0560596
FBgn0265002	CG44153	0.755	1078.8	-0.989002	0.296092	-3.34018	0.000837239	0.00886357
FBgn0261954	east	0.6835	14995.9	-0.988973	0.188765	-5.23916	1.61306e-07	8.61504e-06
FBgn0050456	CG30456	0.771	268.322	-0.988572	0.429973	-2.29915	0.0214966	0.0969056
FBgn0031573	CG3407	0.751	952.782	-0.988514	0.297455	-3.32324	0.000889789	0.00930808
FBgn0001263	inaD	0.7765	254.358	-0.986132	0.420097	-2.34739	0.0189054	0.0889972
FBgn0264817	pre-lola-G	0.785	92.0086	-0.986067	0.473501	-2.0825	0.0372966	0.140793
FBgn0010830	l(3)04053	0.675	1467.73	-0.985718	0.272798	-3.61336	0.00030225	0.00403565
FBgn0036725	CG18265	0.756	1297.94	-0.985567	0.301811	-3.26551	0.00109268	0.0110287
FBgn0019990	Gcn2	0.713	3137.32	-0.98516	0.226174	-4.35576	1.32605e-05	0.000332489
FBgn0011746	ana	0.811	1034.05	-0.983741	0.297579	-3.30581	0.000947016	0.00979927
FBgn0010051	Itpr	0.744667	3415.6	-0.983123	0.230555	-4.26415	2.00664e-05	0.000465869
FBgn0264815	Pde1c	0.767444	2845.18	-0.98281	0.228819	-4.29515	1.74576e-05	0.000419193
FBgn0014037	Su(Tpl)	0.74	6582.74	-0.982194	0.242219	-4.05498	5.01383e-05	0.00096314
FBgn0000247	ca	0.765	4413.89	-0.982036	0.211342	-4.64668	3.37326e-06	0.00011129
FBgn0031808	Nepl5	0.781	43.6098	-0.98003	0.441003	-2.22227	0.0262647	0.111361
FBgn0032774	CG17549	0.7354	1756.55	-0.979381	0.319	-3.07016	0.00213941	0.0182747
FBgn0034974	CG16786	0.751	927.53	-0.978012	0.388489	-2.51748	0.0118198	0.0636986
FBgn0004647	N	0.767	12663	-0.97797	0.225102	-4.34456	1.39555e-05	0.000346272
FBgn0031299	CG4629	0.781	593.332	-0.977509	0.336937	-2.90116	0.00371786	0.027458
FBgn0263655	CG43646	0.622	41.4912	-0.977402	0.440886	-2.2169	0.0266298	0.112548
FBgn0037445	CG9727	0.684333	3704.39	-0.976537	0.217141	-4.49724	6.88408e-06	0.00019199
FBgn0003866	tsh	0.661	5714.1	-0.975924	0.210304	-4.64053	3.47512e-06	0.000113705
FBgn0032147	IP3K1	0.758	474.335	-0.975852	0.367005	-2.65896	0.00783825	0.0471721
FBgn0029728	CG2861	0.6255	40.8053	-0.974607	0.44068	-2.2116	0.0269946	0.113703
FBgn0033654	Sobp	0.732	442.594	-0.973712	0.370353	-2.62915	0.00855996	0.0504199
FBgn0000576	ems	0.803	999.122	-0.9737	0.333155	-2.92266	0.00347052	0.0260946
FBgn0263072	CG43347	0.787667	9915.21	-0.973099	0.197369	-4.93035	8.20842e-07	3.41826e-05
FBgn0004370	Ptp10D	0.773	8168.73	-0.97277	0.228214	-4.26253	2.02125e-05	0.000467439
FBgn0040906	CG15579	0.751	80.7508	-0.972632	0.473539	-2.05396	0.0399794	0.147007
FBgn0260499	qvr	0.682	5999.37	-0.972595	0.218803	-4.44507	8.78619e-06	0.000235154
FBgn0036398	upSET	0.687	10789.6	-0.972532	0.21146	-4.59912	4.24277e-06	0.000132977
FBgn0026058	OdsH	0.738	44.041	-0.971862	0.440266	-2.20744	0.0272831	0.114658
FBgn0004512	Mdr49	0.7435	812.563	-0.971158	0.33446	-2.90366	0.0036883	0.0272845
FBgn0000046	Act87E	0.84	882.54	-0.970678	0.328668	-2.95337	0.00314327	0.024341
FBgn0030641	CG6299	0.811	43.4146	-0.970241	0.440155	-2.20432	0.027502	0.115253
FBgn0029662	CG12206	0.709	1011.8	-0.968324	0.290852	-3.32927	0.00087075	0.00916134
FBgn0038366	CG4576	0.711	409.202	-0.966574	0.418727	-2.30836	0.0209791	0.0953302
FBgn0003731	Egfr	0.7795	6586.95	-0.96622	0.205863	-4.69351	2.68559e-06	9.32517e-05
FBgn0264442	ab	0.7932	3826.23	-0.965494	0.246248	-3.92081	8.82501e-05	0.00153151
FBgn0036410	CG8100	0.64	220.39	-0.96456	0.472545	-2.0412	0.0412308	0.149713
FBgn0032901	sky	0.7615	172.081	-0.963868	0.452287	-2.1311	0.0330811	0.129732
FBgn0034909	CG4797	0.779	76.5775	-0.96207	0.472532	-2.03599	0.0417515	0.151005
FBgn0026616	alpha-Man-IIb	0.718	3080.82	-0.961862	0.226441	-4.24774	2.15937e-05	0.000493052
FBgn0037295	dpr16	0.7345	536.856	-0.960399	0.346297	-2.77334	0.0055484	0.0366729
FBgn0032006	Pvr	0.762692	2778.19	-0.960226	0.229485	-4.18427	2.86081e-05	0.000619496
FBgn0031240	CG3345	0.744	61.2193	-0.960087	0.467639	-2.05305	0.0400678	0.147195
FBgn0261574	kug	0.682	14759.3	-0.960085	0.201419	-4.76661	1.87347e-06	6.92952e-05
FBgn0035510	Cpr64Aa	0.794	40.1102	-0.958943	0.43933	-2.18274	0.0290549	0.119004
FBgn0034606	ASPP	0.756667	2930.89	-0.958463	0.234407	-4.08888	4.33469e-05	0.000853324
FBgn0030586	CG12539	0.728	89.3988	-0.958066	0.437942	-2.18766	0.0286945	0.118106
FBgn0250910	Octbeta3R	0.74875	853.976	-0.957315	0.312706	-3.06139	0.00220312	0.0187022
FBgn0261550	CG42668	0.764	3806.57	-0.954432	0.215889	-4.42093	9.82757e-06	0.000258952
FBgn0010038	GstD2	0.796	43.3522	-0.953742	0.438686	-2.17409	0.0296987	0.120937
FBgn0002772	Mlc1	0.811	1568.08	-0.953663	0.263127	-3.62434	0.000289703	0.00394778
FBgn0037265	spartin	0.702	676.563	-0.953175	0.32498	-2.93302	0.00335679	0.025546
FBgn0263354	CG42784	0.72325	580.2	-0.953135	0.347072	-2.74621	0.00602874	0.0390018
FBgn0043884	mask	0.709667	28002.9	-0.952617	0.237186	-4.01633	5.91123e-05	0.00109519
FBgn0039789	CG9717	0.768	42.0246	-0.952085	0.438599	-2.17074	0.0299506	0.12169
FBgn0264707	RhoGEF3	0.664545	5441.79	-0.950721	0.206895	-4.59519	4.32351e-06	0.000135152
FBgn0040658	CG13516	0.715	213.83	-0.949819	0.438928	-2.16395	0.0304681	0.122676
FBgn0035617	l(3)psg2	0.657	5028.18	-0.949354	0.207303	-4.57954	4.65999e-06	0.000142374
FBgn0031384	CG4238	0.806571	1330.47	-0.949114	0.282291	-3.36219	0.00077328	0.00836491
FBgn0259211	grh	0.7715	5254.35	-0.947584	0.272644	-3.47554	0.000509835	0.00601797
FBgn0051793	CG31793	0.705	920.301	-0.945965	0.326263	-2.89939	0.00373889	0.0275387
FBgn0004168	5-HT1A	0.738	1599.62	-0.945841	0.257518	-3.67292	0.000239799	0.00340406
FBgn0035481	CG12605	0.7864	4569.02	-0.945636	0.235451	-4.01627	5.91276e-05	0.00109519
FBgn0053120	CG33120	0.676	219.489	-0.944638	0.464058	-2.0356	0.0417901	0.151089
FBgn0029754	CG15930	0.711	43.1402	-0.942101	0.43762	-2.15278	0.0313358	0.125112
FBgn0086384	Mer	0.826	1603.41	-0.941485	0.257488	-3.65643	0.000255757	0.0035752
FBgn0263047	CG43342	0.694	228.84	-0.941465	0.434821	-2.16518	0.0303741	0.122519
FBgn0002440	l(3)mbn	0.658667	72.2738	-0.941335	0.443721	-2.12146	0.0338834	0.131664
FBgn0039347	CG5071	0.72825	192.992	-0.94121	0.439995	-2.13914	0.0324244	0.128212
FBgn0265991	Zasp52	0.787524	2825.01	-0.938572	0.226892	-4.13664	3.52424e-05	0.000723684
FBgn0259224	CG42324	0.740333	3294.55	-0.938106	0.285512	-3.2857	0.00101731	0.0103823
FBgn0265959	rdgC	0.7344	782.506	-0.937861	0.312448	-3.00166	0.00268513	0.021755
FBgn0036860	CG14086	0.711	131.724	-0.937778	0.462927	-2.02576	0.0427896	0.153779
FBgn0039226	Ude	0.811	220.162	-0.937723	0.470357	-1.99364	0.0461912	0.162283
FBgn0026869	Thd1	0.623	14234.8	-0.936228	0.186106	-5.03061	4.88921e-07	2.22254e-05
FBgn0032395	Wdr81	0.709	2691.03	-0.93544	0.2333	-4.0096	6.08224e-05	0.00112135
FBgn0038610	CG7675	0.807	3333.85	-0.935063	0.227055	-4.11821	3.8182e-05	0.000769455
FBgn0263980	Stacl	0.725812	3217.98	-0.932872	0.243926	-3.8244	0.000131091	0.00209516
FBgn0005631	robo1	0.709	9949.93	-0.932422	0.202045	-4.61492	3.93253e-06	0.000125305
FBgn0264443	CG43861	0.767	887.7	-0.930837	0.300838	-3.09415	0.00197377	0.0171965
FBgn0029131	Debcl	0.756	877.561	-0.930787	0.30226	-3.07942	0.00207403	0.017861
FBgn0050460	CG30460	0.728778	1157.03	-0.930453	0.319777	-2.90969	0.00361787	0.0269137
FBgn0000535	eag	0.724	1276.22	-0.929163	0.294468	-3.15539	0.00160282	0.0147638
FBgn0034570	CG10543	0.755	4046.05	-0.9284	0.228714	-4.05922	4.92376e-05	0.000950437
FBgn0038348	AOX2	0.728	71.1214	-0.928266	0.435477	-2.13161	0.0330392	0.129732
FBgn0034151	CG15617	0.785	43.9406	-0.927176	0.447556	-2.07164	0.0382987	0.143214
FBgn0015295	Shark	0.741	1461.83	-0.926777	0.270262	-3.42918	0.000605404	0.00688669
FBgn0261800	LanB1	0.753	10865.6	-0.926713	0.192366	-4.81745	1.45405e-06	5.58636e-05
FBgn0086368	tw	0.74	1588.53	-0.926067	0.289534	-3.19847	0.00138157	0.0132377
FBgn0051774	fred	0.716667	984.989	-0.924518	0.297131	-3.11148	0.0018615	0.0165698
FBgn0041181	Tep3	0.694	364.545	-0.923641	0.384361	-2.40306	0.0162587	0.0797534
FBgn0259108	futsch	0.665	11753.2	-0.92351	0.190426	-4.8497	1.23649e-06	4.86515e-05
FBgn0004367	mei-41	0.719	2084.47	-0.923406	0.257094	-3.59171	0.000328514	0.00429013
FBgn0036787	CG4306	0.661	104.617	-0.920884	0.472633	-1.94841	0.0513659	0.173946
FBgn0005616	msl-2	0.727	2966.26	-0.920842	0.227563	-4.04654	5.19803e-05	0.000988954
FBgn0000581	E(Pc)	0.7196	14280.1	-0.920387	0.190015	-4.84376	1.27403e-06	4.99135e-05
FBgn0027790	GV1	0.784	540.01	-0.919934	0.395065	-2.32856	0.0198823	0.0922113
FBgn0261360	CG42637	0.725	1166.5	-0.91965	0.28613	-3.2141	0.00130852	0.0126604
FBgn0034407	DptB	0.734	45.6051	-0.919455	0.440945	-2.08519	0.0370519	0.140092
FBgn0260938	tay	0.67	9532.84	-0.919214	0.196653	-4.67429	2.94976e-06	0.000100445
FBgn0260442	rhea	0.715875	30665.8	-0.918751	0.192495	-4.77285	1.81636e-06	6.80277e-05
FBgn0264344	CG43800	0.608	49.8679	-0.917716	0.43501	-2.10964	0.034889	0.134693
FBgn0022710	Ac13E	0.76	1156.88	-0.917451	0.361927	-2.53491	0.0112478	0.06179
FBgn0035977	PGRP-LF	0.658	57.8814	-0.916885	0.466484	-1.96552	0.0493536	0.169263
FBgn0036108	Cpr67Fa1	0.824	52.6254	-0.916702	0.434821	-2.10823	0.0350114	0.134947
FBgn0037944	CG6923	0.709	2826.86	-0.914065	0.255335	-3.57987	0.000343767	0.00444545
FBgn0034137	CG4945	0.76575	53.7872	-0.914054	0.457295	-1.99883	0.045627	0.160917
FBgn0031144	CG1529	0.758	1112.17	-0.912029	0.289372	-3.15175	0.00162295	0.0149146
FBgn0037332	Hcs	0.7085	1789.77	-0.911668	0.252727	-3.60733	0.000309368	0.00409852
FBgn0037222	CG14642	0.716	214.263	-0.911115	0.436163	-2.08893	0.0367136	0.139405
FBgn0039466	CG5521	0.688	4461.22	-0.910651	0.215395	-4.22782	2.35971e-05	0.00052531
FBgn0033402	Myd88	0.804	1350.73	-0.910498	0.271922	-3.34837	0.000812873	0.00867419
FBgn0026206	mei-P26	0.7662	9156.8	-0.910278	0.265121	-3.43344	0.000595978	0.00680126
FBgn0262730	dtn	0.74825	9354.53	-0.910075	0.237891	-3.8256	0.000130454	0.00209113
FBgn0264489	CG43897	0.769059	698.463	-0.909624	0.377901	-2.40704	0.0160823	0.0790697
FBgn0035733	CG8641	0.746	498.659	-0.909017	0.3631	-2.50349	0.0122976	0.0655323
FBgn0038326	CG5044	0.7655	977.032	-0.90812	0.305789	-2.96976	0.0029803	0.0234293
FBgn0024277	trio	0.766333	16341.2	-0.907914	0.213792	-4.24672	2.16918e-05	0.000493976
FBgn0023458	Rbcn-3A	0.783	7031.73	-0.907901	0.200082	-4.53764	5.68881e-06	0.000166881
FBgn0267348	LanB2	0.801	7270.66	-0.907757	0.231448	-3.92207	8.77911e-05	0.00152641
FBgn0050196	CG30196	0.79	115.236	-0.907418	0.471982	-1.92257	0.0545341	0.180869
FBgn0033633	Smyd4-3	0.735	43.0001	-0.906905	0.434239	-2.08849	0.0367533	0.139405
FBgn0035359	CG1143	0.835	39.1759	-0.906547	0.434401	-2.08689	0.0368981	0.139732
FBgn0037838	TTLL15	0.75	419.547	-0.904593	0.378222	-2.3917	0.0167705	0.0814335
FBgn0051163	SKIP	0.750571	8866.86	-0.903953	0.247091	-3.65839	0.000253806	0.00355346
FBgn0029088	disp	0.721	3739.8	-0.903485	0.22584	-4.00055	6.31955e-05	0.00115262
FBgn0013751	Awh	0.76975	351.397	-0.902251	0.392889	-2.29646	0.0216498	0.0973717
FBgn0013810	Dhc36C	0.741	180.699	-0.901515	0.446224	-2.02032	0.04335	0.155091
FBgn0261873	sdt	0.757357	7251.35	-0.901506	0.212223	-4.24793	2.15759e-05	0.000493052
FBgn0266756	btsz	0.738556	6434.77	-0.900515	0.202832	-4.4397	9.00836e-06	0.000240559
FBgn0033058	CCHa2-R	0.7495	516.284	-0.900289	0.359614	-2.50349	0.0122976	0.0655323
FBgn0051200	CG31200	0.735	112.55	-0.900263	0.469056	-1.91931	0.0549455	0.181627
FBgn0265193	Atf-2	0.723	861.1	-0.898339	0.305161	-2.94382	0.00324193	0.0248755
FBgn0031735	CG11029	0.793	151.364	-0.897029	0.472572	-1.89818	0.057672	0.187722
FBgn0031606	CG15439	0.741	2149.12	-0.896996	0.242828	-3.69395	0.000220793	0.00318359
FBgn0035010	CG13579	0.7995	702.125	-0.896009	0.328602	-2.72673	0.00639659	0.0409148
FBgn0040372	G9a	0.661	5875.42	-0.895669	0.214616	-4.17336	3.00143e-05	0.000642524
FBgn0261526	NT1	0.693714	421.496	-0.894741	0.387723	-2.30768	0.0210169	0.0953349
FBgn0039490	CG5882	0.745	37.2189	-0.894254	0.433275	-2.06394	0.0390236	0.144788
FBgn0004644	hh	0.788	926.232	-0.894086	0.34089	-2.6228	0.00872096	0.051191
FBgn0038385	Fbxl7	0.748	1013.17	-0.894074	0.290328	-3.07953	0.00207328	0.017861
FBgn0263355	CG31688	0.7772	3303.06	-0.894054	0.221767	-4.03151	5.54201e-05	0.00104439
FBgn0030674	HUWE1	0.726429	17619.4	-0.893478	0.214108	-4.17302	3.00587e-05	0.000642524
FBgn0041097	robo3	0.743	10255.2	-0.893088	0.202165	-4.41762	9.97944e-06	0.00026122
FBgn0050323	CG30323	0.6945	38.042	-0.89141	0.432933	-2.059	0.0394941	0.145898
FBgn0085386	CG34357	0.696667	1009.19	-0.890833	0.30991	-2.87449	0.00404686	0.0289652
FBgn0004117	Tm2	0.907667	1784.08	-0.890421	0.258451	-3.44522	0.00057059	0.00661063
FBgn0260743	GC1	0.781	844.384	-0.889487	0.322518	-2.75794	0.00581664	0.0379311
FBgn0085481	CG34452	0.655	36.9872	-0.888882	0.432735	-2.0541	0.0399661	0.147003
FBgn0035608	blanks	0.654	38.9854	-0.888709	0.432599	-2.05435	0.0399419	0.146959
FBgn0051374	sals	0.797375	989.046	-0.888637	0.327213	-2.71578	0.00661202	0.0419771
FBgn0266136	Gyc76C	0.725	1164.33	-0.887762	0.289982	-3.06144	0.00220279	0.0187022
FBgn0023441	fus	0.727125	2840.41	-0.887358	0.254389	-3.48819	0.000486305	0.00580957
FBgn0037989	ATP8B	0.728571	3029.46	-0.885755	0.233052	-3.80067	0.000144305	0.0022586
FBgn0030613	Rab3-GEF	0.7321	3065.85	-0.883998	0.22905	-3.85941	0.000113662	0.00187235
FBgn0037153	olf413	0.75	9387.81	-0.88286	0.246423	-3.58269	0.000340068	0.004412
FBgn0040388	boi	0.7444	3157.64	-0.88281	0.23108	-3.82036	0.000133257	0.00212178
FBgn0033850	CG13331	0.775	40.7122	-0.880929	0.431685	-2.04067	0.0412833	0.149773
FBgn0034095	CG15701	0.746	38.3849	-0.880133	0.431736	-2.03859	0.0414909	0.150291
FBgn0030512	Nadsyn	0.759	1995.85	-0.88009	0.245588	-3.58361	0.000338883	0.00440141
FBgn0039048	CG17111	0.757	149.174	-0.879224	0.456963	-1.92406	0.0543472	0.18045
FBgn0002989	okr	0.733	722.018	-0.87774	0.320374	-2.73973	0.00614893	0.0395217
FBgn0028514	CG4793	0.616	575.519	-0.87748	0.352115	-2.49203	0.0127017	0.0668858
FBgn0050062	CG30062	0.731	37.0726	-0.877366	0.431522	-2.03319	0.0420334	0.151748
FBgn0259738	CG42392	0.626	87.5995	-0.87716	0.473536	-1.85236	0.0639737	0.200656
FBgn0004841	TkR86C	0.7705	485.032	-0.877031	0.368829	-2.37788	0.0174124	0.0833863
FBgn0022764	Sin3A	0.6839	27107	-0.876223	0.190181	-4.6073	4.07934e-06	0.000128872
FBgn0052369	CG32369	0.751	2124.37	-0.875858	0.24218	-3.61656	0.000298545	0.00401766
FBgn0041711	yellow-e	0.769	232.03	-0.875681	0.466207	-1.87831	0.0603385	0.193389
FBgn0039214	puf	0.731833	10136.8	-0.875638	0.211971	-4.13093	3.61304e-05	0.000736838
FBgn0032123	Oatp30B	0.716	2877.06	-0.874998	0.243312	-3.5962	0.0003229	0.00422771
FBgn0263116	5-HT1B	0.739667	702.593	-0.874741	0.327415	-2.67166	0.00754768	0.0459575
FBgn0262509	nrm	0.621833	4899.09	-0.874231	0.244925	-3.56938	0.000357823	0.00456771
FBgn0036913	Usp32	0.738	4307.73	-0.874201	0.222215	-3.93403	8.35317e-05	0.00146303
FBgn0000414	Dab	0.72125	10844.1	-0.873713	0.195917	-4.4596	8.21126e-06	0.00022176
FBgn0025387	CG12184	0.684333	365.242	-0.873452	0.38354	-2.27734	0.0227659	0.10077
FBgn0030359	CG18130	0.725	38.2065	-0.873156	0.431	-2.02588	0.0427768	0.153779
FBgn0266111	ana3	0.69	2036.95	-0.873067	0.268429	-3.2525	0.00114395	0.0114107
FBgn0261041	stj	0.745333	6445.88	-0.873052	0.200565	-4.35296	1.34312e-05	0.000335723
FBgn0042180	CG18870	0.798	910.87	-0.87275	0.32501	-2.6853	0.00724647	0.0446009
FBgn0003862	trx	0.6694	12346	-0.872208	0.193765	-4.50136	6.75187e-06	0.000189657
FBgn0039862	kek6	0.789	4047.11	-0.871963	0.21927	-3.97666	6.98901e-05	0.00125549
FBgn0034490	CG9864	0.789	45.419	-0.87088	0.430404	-2.0234	0.0430318	0.154277
FBgn0085430	CG34401	0.731	11548	-0.870308	0.25342	-3.43426	0.000594178	0.00679142
FBgn0032442	Nepl7	0.716	38.5085	-0.870113	0.443942	-1.95997	0.0499991	0.170774
FBgn0032843	CG10730	0.757	111.801	-0.868901	0.470734	-1.84584	0.0649149	0.202392
FBgn0024944	Oamb	0.757167	1141.76	-0.868885	0.292403	-2.97154	0.00296314	0.0233406
FBgn0259938	cwo	0.783667	2783.79	-0.868725	0.228573	-3.80065	0.000144315	0.0022586
FBgn0051632	sens-2	0.779	342.487	-0.868322	0.4226	-2.05471	0.0399066	0.146959
FBgn0026874	CG13358	0.693	37.0222	-0.868129	0.430532	-2.01641	0.043757	0.156219
FBgn0050148	CG30148	0.741	395.023	-0.867883	0.413946	-2.09661	0.0360281	0.137751
FBgn0083977	CG34141	0.703	36.1977	-0.867759	0.430547	-2.01548	0.0438543	0.156425
FBgn0033742	Nepl10	0.698	86.2199	-0.867327	0.429116	-2.02119	0.0432597	0.154908
FBgn0032154	mtDNA-helicase	0.723	794.439	-0.867144	0.310553	-2.79225	0.00523422	0.035174
FBgn0034975	enok	0.745	7191.43	-0.865857	0.197933	-4.37449	1.21718e-05	0.000309757
FBgn0003285	rst	0.783	3976.55	-0.864977	0.21388	-4.04421	5.25005e-05	0.000997258
FBgn0034286	dpr13	0.7425	1450.88	-0.864968	0.264775	-3.26681	0.00108768	0.0109875
FBgn0039647	jus	0.781	2131.68	-0.864863	0.28455	-3.0394	0.00237046	0.0197705
FBgn0015381	dsf	0.789	149.738	-0.864857	0.456211	-1.89574	0.0579945	0.188411
FBgn0000562	egl	0.796	2683.79	-0.864727	0.240435	-3.59652	0.000322506	0.00422771
FBgn0034420	CG10737	0.757571	3193.84	-0.863952	0.225714	-3.82765	0.000129375	0.00207663
FBgn0040736	Bom3	0.752	35.5256	-0.863883	0.437424	-1.97493	0.0482759	0.16685
FBgn0029766	CG15784	0.772	2012.18	-0.863794	0.39465	-2.18876	0.0286141	0.117904
FBgn0001114	Glt	0.702	5763.65	-0.863655	0.236707	-3.64862	0.000263651	0.00365552
FBgn0042185	MCU	0.689875	1475.73	-0.863431	0.27793	-3.10665	0.00189222	0.0167307
FBgn0038098	CG7381	0.7836	209.572	-0.863212	0.437426	-1.97339	0.0484512	0.16717
FBgn0031006	rictor	0.719	4652.63	-0.86306	0.213678	-4.03906	5.36654e-05	0.00101776
FBgn0033501	CG12911	0.740833	735.148	-0.862926	0.329094	-2.62213	0.00873823	0.0512419
FBgn0001301	kel	0.725	6074.71	-0.86237	0.206781	-4.17044	3.04006e-05	0.000644255
FBgn0003175	px	0.72325	7422.8	-0.862307	0.205863	-4.18874	2.80511e-05	0.000610766
FBgn0033598	Cpr47Eb	0.85	164.711	-0.861247	0.472161	-1.82405	0.0681441	0.209336
FBgn0261260	mgl	0.789	5956.55	-0.861243	0.299771	-2.873	0.00406592	0.0290445
FBgn0035508	CG15005	0.707	41.5962	-0.86058	0.429455	-2.00389	0.0450822	0.159563
FBgn0027843	CAH2	0.779	739.327	-0.860101	0.376313	-2.2856	0.0222777	0.0993736
FBgn0039882	Rift	0.713	968.974	-0.859867	0.305862	-2.81129	0.00493436	0.0335435
FBgn0015600	toc	0.7437	5863.15	-0.85897	0.202467	-4.24253	2.21016e-05	0.000499487
FBgn0085400	side-V	0.777	6413.86	-0.858805	0.271523	-3.16292	0.00156195	0.0145325
FBgn0058198	CG40198	0.644	60.286	-0.85855	0.428602	-2.00314	0.0451621	0.159703
FBgn0087008	e(y)3	0.7388	12666.5	-0.85717	0.205864	-4.16377	3.1303e-05	0.000659857
FBgn0030018	slpr	0.769	2634.39	-0.856734	0.23308	-3.67571	0.000237193	0.00337109
FBgn0037698	CG16779	0.749	1392.7	-0.856642	0.285455	-3.00097	0.00269117	0.0217892
FBgn0058006	CG40006	0.634	100.656	-0.856573	0.473354	-1.80958	0.0703603	0.213882
FBgn0028862	dao	0.775	1865.4	-0.856326	0.269032	-3.18299	0.00145763	0.013822
FBgn0030600	hiw	0.726	11156.8	-0.856298	0.226142	-3.78655	0.000152756	0.00235358
FBgn0000317	ck	0.722	2465.98	-0.856202	0.295461	-2.89785	0.00375728	0.0276399
FBgn0051496	CG31496	0.612	106.011	-0.856075	0.427713	-2.00152	0.0453365	0.160133
FBgn0250754	CG42232	0.628	14798.2	-0.85537	0.18583	-4.60298	4.16486e-06	0.000131226
FBgn0050463	Pgant9	0.7636	3749.05	-0.855325	0.264064	-3.23908	0.00119916	0.0117838
FBgn0025726	unc-13	0.605143	34538.4	-0.854178	0.181079	-4.71716	2.39159e-06	8.47734e-05
FBgn0035544	CG15021	0.67	262.49	-0.854108	0.46043	-1.85502	0.0635929	0.199915
FBgn0034049	bdg	0.703	3455.06	-0.853919	0.219101	-3.89738	9.72401e-05	0.00164966
FBgn0037546	mAChR-B	0.7385	488.059	-0.853811	0.374028	-2.28275	0.0224453	0.0998221
FBgn0038102	CG14383	0.71	83.4855	-0.853508	0.473591	-1.80221	0.0715131	0.216063
FBgn0031426	CG18641	0.727	38.3955	-0.853365	0.428829	-1.98999	0.046592	0.163113
FBgn0261617	nej	0.73025	15657.7	-0.853311	0.247543	-3.44712	0.000566606	0.00657086
FBgn0033153	Gadd45	0.857	1843.8	-0.853268	0.250867	-3.40127	0.000670735	0.00750794
FBgn0015575	alpha-Est7	0.748	273.349	-0.853176	0.468611	-1.82065	0.0686602	0.210325
FBgn0036428	Gbs-70E	0.764333	726.858	-0.853132	0.332408	-2.56652	0.0102725	0.0580661
FBgn0024184	unc-4	0.781667	808.507	-0.85229	0.33275	-2.56136	0.0104264	0.0585836
FBgn0030407	Fpgs	0.721	372.619	-0.852074	0.387872	-2.19679	0.0280353	0.116478
FBgn0053548	SmydA-8	0.78325	38.9336	-0.851675	0.428616	-1.98704	0.0469182	0.163822
FBgn0035781	CG8560	0.817	69.8685	-0.851409	0.427622	-1.99103	0.0464771	0.162986
FBgn0051627	CG31627	0.654	37.4582	-0.851212	0.428648	-1.9858	0.047055	0.164011
FBgn0052179	Krn	0.751	513.347	-0.85055	0.356028	-2.389	0.0168943	0.0816603
FBgn0261383	IntS6	0.75	3074.06	-0.850206	0.224305	-3.7904	0.000150407	0.00232723
FBgn0266411	sima	0.77025	9436.25	-0.847597	0.192023	-4.41404	1.01458e-05	0.000264992
FBgn0011589	Elk	0.7285	1542.63	-0.846861	0.313933	-2.69758	0.00698445	0.0436208
FBgn0026147	TTLL4A	0.6985	3991.61	-0.846797	0.213172	-3.97237	7.11614e-05	0.00127448
FBgn0016754	sba	0.678143	5058.3	-0.846582	0.214295	-3.95054	7.79742e-05	0.00137581
FBgn0034313	CG5726	0.762	2838.82	-0.846563	0.232165	-3.64639	0.000265954	0.00367934
FBgn0003410	sina	0.806	6001.84	-0.845589	0.228904	-3.69408	0.000220689	0.00318359
FBgn0030343	ATP7	0.763	1428.84	-0.845454	0.268781	-3.14551	0.00165796	0.0152129
FBgn0259228	C3G	0.7781	4884.4	-0.844964	0.220029	-3.84023	0.000122918	0.0019972
FBgn0052529	Hers	0.749375	8284.08	-0.843899	0.198465	-4.25213	2.11751e-05	0.000486865
FBgn0039883	RhoGAP100F	0.685875	12531.3	-0.843753	0.234454	-3.5988	0.000319685	0.00420217
FBgn0262582	cic	0.743333	14008	-0.842174	0.231088	-3.64439	0.000268023	0.0036934
FBgn0038877	CG3308	0.767	2206.08	-0.842154	0.243147	-3.46356	0.00053307	0.00621828
FBgn0031219	CG13694	0.726	39.4397	-0.841341	0.427423	-1.96841	0.0490214	0.168546
FBgn0265082	Cdep	0.7285	7862	-0.841013	0.209783	-4.00897	6.09847e-05	0.00112261
FBgn0266437	CG45067	0.645	34.8854	-0.840827	0.427634	-1.96623	0.0492723	0.169067
FBgn0020248	stet	0.738	766.651	-0.84031	0.313128	-2.6836	0.00728338	0.044714
FBgn0039008	CG6972	0.792	35.0743	-0.839069	0.42742	-1.9631	0.049634	0.169757
FBgn0034795	MED23	0.719	4936.06	-0.838655	0.218109	-3.84511	0.000120496	0.00196321
FBgn0263934	esn	0.79675	6037.63	-0.838523	0.205883	-4.07281	4.64494e-05	0.000905421
FBgn0261934	dikar	0.718167	7084.67	-0.837937	0.207559	-4.0371	5.41155e-05	0.00102304
FBgn0265296	Dscam2	0.759067	17982.1	-0.837807	0.243515	-3.44047	0.000580702	0.00668228
FBgn0051028	CG31028	0.696	886.17	-0.837121	0.316928	-2.64136	0.0082574	0.0490827
FBgn0263289	scrib	0.754278	11105.5	-0.836234	0.238631	-3.50429	0.000457825	0.00558678
FBgn0037090	Est-Q	0.666	220.162	-0.835339	0.43351	-1.92692	0.0539898	0.179514
FBgn0052579	CG32579	0.712667	641.501	-0.835326	0.329259	-2.53699	0.0111811	0.0614521
FBgn0051973	Cda5	0.67425	1028.91	-0.834537	0.293231	-2.846	0.00442718	0.0309072
FBgn0037213	CG12581	0.705	5533.48	-0.83422	0.207686	-4.01673	5.90116e-05	0.00109519
FBgn0004854	B-H2	0.7715	734.57	-0.833558	0.344829	-2.4173	0.0156359	0.077658
FBgn0035648	CG13288	0.74	183.729	-0.833085	0.443768	-1.8773	0.0604768	0.19347
FBgn0036446	CG9384	0.741	2553.2	-0.831722	0.238512	-3.48713	0.000488229	0.00582646
FBgn0037850	CG14695	0.775	141.24	-0.831567	0.464928	-1.78859	0.0736807	0.220653
FBgn0036806	Cyp12c1	0.737	72.7473	-0.831172	0.471756	-1.76187	0.0780918	0.229478
FBgn0030870	CG6398	0.81	2776.57	-0.830885	0.236118	-3.51893	0.000433284	0.00536426
FBgn0033636	tou	0.7184	27312.8	-0.830451	0.209465	-3.96462	7.35117e-05	0.00131066
FBgn0028534	CG7916	0.82	48.6242	-0.830277	0.425748	-1.95016	0.0511571	0.173468
FBgn0037976	Tk	0.755	355.017	-0.830108	0.441798	-1.87893	0.0602537	0.193169
FBgn0052654	Sec16	0.699667	7832.14	-0.82972	0.218494	-3.79746	0.000146188	0.00227892
FBgn0261397	didum	0.754667	4195.66	-0.828844	0.217742	-3.80655	0.000140919	0.00221418
FBgn0266137	Dop1R2	0.785333	1422.56	-0.828587	0.265562	-3.12013	0.00180772	0.0162123
FBgn0267350	PI4KIIIalpha	0.7925	4129.57	-0.828555	0.212551	-3.89814	9.69347e-05	0.00164966
FBgn0000560	eg	0.734	54.7248	-0.828169	0.461675	-1.79383	0.0728398	0.218905
FBgn0015589	Apc	0.727	9408.91	-0.827825	0.193025	-4.28869	1.79729e-05	0.000429833
FBgn0033159	Dscam1	0.767116	19252.3	-0.827631	0.246529	-3.35713	0.000787561	0.00848088
FBgn0038607	hmw	0.721	38.3528	-0.826659	0.425777	-1.94153	0.0521942	0.175697
FBgn0005660	Ets21C	0.77875	538.6	-0.825852	0.384751	-2.14646	0.0318365	0.126602
FBgn0034756	Cyp6d2	0.752	47.7694	-0.825836	0.425267	-1.94192	0.0521465	0.175697
FBgn0039611	Nepl18	0.747	61.1608	-0.82543	0.424842	-1.94291	0.0520271	0.175437
FBgn0004449	Ten-m	0.746333	22299.2	-0.825358	0.260965	-3.16271	0.00156307	0.0145325
FBgn0004893	bowl	0.714	7603.75	-0.825233	0.265378	-3.10965	0.00187309	0.0165986
FBgn0011592	fra	0.722333	14568.5	-0.82517	0.225988	-3.65139	0.000260823	0.00363748
FBgn0261553	CG42671	0.736727	4381.11	-0.824226	0.23474	-3.51124	0.000446029	0.00547811
FBgn0030757	CG9902	0.668	3061.92	-0.823668	0.230346	-3.57579	0.00034917	0.00448126
FBgn0263390	Nha2	0.725	48.7387	-0.823457	0.424954	-1.93776	0.0526531	0.176647
FBgn0029006	Smurf	0.692	6702.62	-0.823244	0.198375	-4.14994	3.32567e-05	0.000690047
FBgn0029768	SPR	0.782	605.347	-0.82239	0.353811	-2.32438	0.0201053	0.0928477
FBgn0031860	CG11236	0.708	37.341	-0.821356	0.43919	-1.87016	0.0614613	0.195045
FBgn0050077	Blos1	0.702	855.076	-0.820624	0.303636	-2.70266	0.00687877	0.0433014
FBgn0052141	saturn	0.611	35.3564	-0.820576	0.425243	-1.92967	0.0536482	0.178727
FBgn0250785	vari	0.7782	5449.5	-0.820256	0.211034	-3.88685	0.000101555	0.00170115
FBgn0260003	Dys	0.7365	12014.6	-0.819904	0.210262	-3.89944	9.64137e-05	0.00164511
FBgn0030927	CG15046	0.733	197.5	-0.819202	0.449566	-1.82221	0.0684233	0.209869
FBgn0033194	Vps13	0.703	7163.86	-0.818981	0.209594	-3.90746	9.32707e-05	0.00159835
FBgn0035237	CG13917	0.754	12629.3	-0.818676	0.20017	-4.08991	4.31538e-05	0.000852342
FBgn0066292	CheB42c	0.746	109.671	-0.818539	0.471123	-1.73742	0.0823129	0.23788
FBgn0261931	CG42797	0.758	2739.85	-0.818175	0.234543	-3.48837	0.000485966	0.00580957
FBgn0261802	CG42748	0.683364	7653.98	-0.817787	0.197756	-4.13532	3.54453e-05	0.000726598
FBgn0050096	CG30096	0.656	442.412	-0.817485	0.377027	-2.16824	0.0301406	0.122067
FBgn0034389	Mctp	0.719667	787.64	-0.816795	0.369874	-2.20831	0.0272228	0.114574
FBgn0051974	CG31974	0.718	46.82	-0.816601	0.435452	-1.87529	0.0607522	0.193776
FBgn0004364	18w	0.802	5238.52	-0.816321	0.251319	-3.24815	0.00116158	0.0115339
FBgn0001083	fw	0.774	1232.71	-0.815042	0.278095	-2.9308	0.00338089	0.0256638
FBgn0036485	FucTA	0.789	2480.73	-0.813846	0.236603	-3.43971	0.000582337	0.00669463
FBgn0001311	kkv	0.785	4441	-0.813582	0.21583	-3.76954	0.000163547	0.00249723
FBgn0039679	ppk19	0.733	37.4064	-0.813094	0.424222	-1.91667	0.0552797	0.182175
FBgn0003716	tkv	0.75075	9108.23	-0.812988	0.232651	-3.49445	0.000475045	0.00572573
FBgn0038653	Octalpha2R	0.768	1498.22	-0.81279	0.269185	-3.01945	0.00253235	0.0208433
FBgn0260006	drd	0.778	119.532	-0.812317	0.471117	-1.72424	0.0846653	0.242687
FBgn0040321	GNBP3	0.728	2994.2	-0.812252	0.240231	-3.38113	0.000721895	0.0079531
FBgn0034083	lbk	0.723	6024.09	-0.811729	0.201005	-4.03835	5.38291e-05	0.00101924
FBgn0035300	CG1139	0.733	146.869	-0.811171	0.464783	-1.74527	0.0809385	0.235116
FBgn0032218	CG5381	0.676	187.762	-0.811101	0.44142	-1.83748	0.066139	0.205134
FBgn0260793	2mit	0.67575	6107.53	-0.811088	0.224211	-3.61752	0.000297437	0.00400732
FBgn0033504	CAP	0.758261	2005.18	-0.810518	0.246615	-3.28657	0.00101414	0.010363
FBgn0040236	c11.1	0.749	2018.47	-0.809125	0.246801	-3.27844	0.00104381	0.0106084
FBgn0261938	mtRNApol	0.735	1590.82	-0.808501	0.263807	-3.06475	0.00217855	0.0185332
FBgn0036749	CG7460	0.699	33.4267	-0.80821	0.423879	-1.9067	0.0565595	0.185163
FBgn0051191	CG31191	0.799	681.421	-0.807965	0.334464	-2.4157	0.0157048	0.077935
FBgn0040752	Prosap	0.7355	10497.2	-0.807963	0.271519	-2.97572	0.00292304	0.0230858
FBgn0263197	Patronin	0.751769	13107.7	-0.807853	0.198269	-4.07452	4.61084e-05	0.000900247
FBgn0051719	RluA-1	0.708	117.589	-0.806744	0.468596	-1.72162	0.0851384	0.243574
FBgn0002906	Blm	0.693	1546.65	-0.806615	0.259316	-3.11055	0.00186739	0.0165743
FBgn0050372	Asap	0.741333	6259.05	-0.8064	0.204563	-3.94207	8.07805e-05	0.00142322
FBgn0033257	sand	0.776	57.1195	-0.806372	0.46574	-1.73138	0.0833844	0.240103
FBgn0032601	yellow-b	0.754	354.907	-0.805898	0.387426	-2.08014	0.037513	0.141386
FBgn0050015	CG30015	0.744857	6078.02	-0.805603	0.212125	-3.79777	0.000146002	0.00227892
FBgn0002937	ninaB	0.741	66.8716	-0.804557	0.471019	-1.70812	0.087614	0.247799
FBgn0261788	Ank2	0.71425	45683.2	-0.80447	0.222565	-3.61455	0.000300874	0.00402179
FBgn0024189	sns	0.771333	4851.99	-0.804389	0.214626	-3.74786	0.000178351	0.0026719
FBgn0041604	dlp	0.734	5513.96	-0.804266	0.22405	-3.58967	0.000331099	0.00431915
FBgn0039633	CG11873	0.716	17778.4	-0.803982	0.214044	-3.75615	0.000172544	0.00260162
FBgn0266347	nAChRalpha4	0.597167	3129.97	-0.803444	0.231086	-3.47683	0.000507388	0.00601428
FBgn0033970	CG10205	0.7515	68.6258	-0.803436	0.422071	-1.90355	0.0569683	0.186092
FBgn0013755	Bro	0.777	43.8282	-0.802957	0.452176	-1.77576	0.0757723	0.225387
FBgn0015609	CadN	0.72475	25436.7	-0.801967	0.252167	-3.1803	0.00147122	0.0139176
FBgn0041092	tai	0.7385	6082.21	-0.801587	0.270486	-2.96351	0.00304153	0.0237539
FBgn0001148	gsb	0.712	204.256	-0.801208	0.436875	-1.83395	0.0666612	0.20627
FBgn0260941	app	0.7604	5151.94	-0.800109	0.245743	-3.25588	0.00113042	0.0113042
FBgn0010825	Gug	0.711778	19558.8	-0.799836	0.218236	-3.665	0.000247336	0.00349413
FBgn0038344	obe	0.722	2409.06	-0.799196	0.263989	-3.02738	0.0024668	0.0204167
FBgn0260794	ctrip	0.675182	28093.2	-0.799105	0.234782	-3.40361	0.000665017	0.00745796
FBgn0053147	Hs3st-A	0.746	1506.65	-0.799038	0.262053	-3.04914	0.00229494	0.0193164
FBgn0262614	pyd	0.743545	21436.2	-0.79895	0.244755	-3.26428	0.00109743	0.0110579
FBgn0085413	CG34384	0.749167	4209.09	-0.798662	0.218697	-3.65192	0.000260289	0.00363429
FBgn0004919	gol	0.68575	2288.22	-0.798367	0.237723	-3.35839	0.000783981	0.00846529
FBgn0053558	mim	0.758385	10262.5	-0.798189	0.221809	-3.59854	0.000320014	0.00420217
FBgn0263656	CG43647	0.626	37.0572	-0.797993	0.422385	-1.88925	0.0588578	0.190225
FBgn0038420	CG10311	0.772	218.646	-0.797706	0.453563	-1.75876	0.0786188	0.230544
FBgn0040391	CG2854	0.732	36.4308	-0.797415	0.42235	-1.88804	0.0590199	0.190401
FBgn0028875	nAChRalpha5	0.692	4205.92	-0.79741	0.222835	-3.57848	0.000345597	0.00445461
FBgn0263706	CG43658	0.768375	8115.83	-0.797287	0.213371	-3.73662	0.000186513	0.00276979
FBgn0036029	CG16719	0.737	32.9893	-0.796802	0.422499	-1.88593	0.059305	0.191156
FBgn0263258	chas	0.7868	2574.39	-0.796608	0.231717	-3.43785	0.000586356	0.00672137
FBgn0264495	gpp	0.6986	11212.3	-0.796493	0.20767	-3.83537	0.000125374	0.00202881
FBgn0043069	MESK4	0.705	106.541	-0.795874	0.471082	-1.68946	0.0911312	0.253361
FBgn0039151	CG13607	0.77	208.708	-0.795721	0.45918	-1.73292	0.0831107	0.239557
FBgn0053267	CG33267	0.777	61.2243	-0.795691	0.468614	-1.69797	0.0895141	0.251112
FBgn0029831	CG5966	0.7605	303.866	-0.795475	0.412538	-1.92825	0.0538246	0.179215
FBgn0034071	CG8405	0.672	5059.19	-0.794573	0.210402	-3.77646	0.000159074	0.00244182
FBgn0037181	CG11370	0.779	1740.24	-0.793218	0.398039	-1.99281	0.0462817	0.1625
FBgn0027279	l(1)G0196	0.7098	8732.31	-0.792759	0.196544	-4.0335	5.49517e-05	0.0010372
FBgn0032208	Ufd4	0.687	18678.2	-0.792679	0.183581	-4.31787	1.57543e-05	0.00038371
FBgn0031294	IA-2	0.772333	39873.9	-0.792628	0.195467	-4.05505	5.01232e-05	0.00096314
FBgn0063667	CG32335	0.712	45.4752	-0.79075	0.421088	-1.87787	0.0603987	0.19347
FBgn0035106	rno	0.647	8311.93	-0.790169	0.223032	-3.54285	0.000395833	0.00497296
FBgn0030494	Cpr12A	0.735	531.795	-0.789746	0.437393	-1.80558	0.0709846	0.214957
FBgn0010473	tutl	0.7491	14305.7	-0.789677	0.217826	-3.62527	0.000288665	0.00394663
FBgn0038993	CG13843	0.716	33.5989	-0.788836	0.421451	-1.87171	0.0612463	0.19471
FBgn0043903	dome	0.804	5147.13	-0.78868	0.205468	-3.83847	0.000123806	0.00200616
FBgn0262869	Gfrl	0.7558	1670.46	-0.788646	0.289384	-2.72526	0.00642509	0.0410553
FBgn0263117	CG34377	0.802	11255.5	-0.788323	0.224537	-3.51088	0.00044662	0.00547811
FBgn0263930	dally	0.752	7927.99	-0.788168	0.225564	-3.49421	0.000475461	0.00572573
FBgn0037363	Atg17	0.725	4018.46	-0.788016	0.222621	-3.53971	0.000400563	0.00502709
FBgn0039529	CG5612	0.749	449.197	-0.787377	0.378204	-2.08188	0.0373531	0.140917
FBgn0036374	Spt20	0.74	4109.53	-0.786347	0.223223	-3.52269	0.000427188	0.00531187
FBgn0085432	pan	0.613	13821	-0.786143	0.198114	-3.96814	7.24366e-05	0.00129538
FBgn0263873	sick	0.7685	9992.7	-0.786022	0.2145	-3.66444	0.000247878	0.00349413
FBgn0040505	Alk	0.724	6235.15	-0.785634	0.200608	-3.91626	8.99333e-05	0.00155233
FBgn0035131	mthl9	0.718	663.038	-0.785567	0.326369	-2.40699	0.0160847	0.0790697
FBgn0031542	CG15414	0.742	215.125	-0.784946	0.473563	-1.65753	0.0974114	0.263675
FBgn0024250	brk	0.763	3389.39	-0.784496	0.219335	-3.5767	0.000347964	0.00447061
FBgn0004611	Plc21C	0.719	8251.25	-0.78376	0.19527	-4.01373	5.97658e-05	0.0011053
FBgn0001138	grn	0.795	1596.18	-0.783174	0.334668	-2.34015	0.0192758	0.0903125
FBgn0000233	btd	0.732	618.79	-0.783023	0.33852	-2.31307	0.0207186	0.0946887
FBgn0031107	HERC2	0.743	8438.98	-0.782698	0.203298	-3.85001	0.000118114	0.00193498
FBgn0029830	Grip	0.764667	1158.14	-0.782223	0.290685	-2.69097	0.0071245	0.0442864
FBgn0260970	Ubr3	0.733	8238.74	-0.781446	0.224013	-3.4884	0.000485924	0.00580957
FBgn0000299	Col4a1	0.718	8105.74	-0.781365	0.313625	-2.4914	0.012724	0.0668858
FBgn0038542	TyrR	0.748	454.714	-0.781202	0.364681	-2.14215	0.0321814	0.12759
FBgn0259214	PMCA	0.586273	25645.4	-0.780362	0.185488	-4.20708	2.58694e-05	0.000570565
FBgn0053310	CG33310	0.638	57.5614	-0.780341	0.455633	-1.71265	0.0867769	0.246368
FBgn0028699	Rh50	0.753	369.534	-0.779927	0.387206	-2.01424	0.0439839	0.156606
FBgn0053082	CG33082	0.729	298.426	-0.779631	0.402498	-1.93698	0.0527478	0.176915
FBgn0030088	Arfrp1	0.771	817.801	-0.779489	0.307778	-2.53264	0.0113208	0.0619914
FBgn0033943	CG12869	0.698	36.8486	-0.779461	0.420054	-1.85562	0.0635075	0.199782
FBgn0085370	Pde11	0.7455	2956.17	-0.778665	0.226999	-3.43025	0.000603021	0.00686614
FBgn0038980	Octbeta1R	0.76975	2051.51	-0.778246	0.245653	-3.16806	0.00153458	0.0143348
FBgn0052695	CG32695	0.731	39.8939	-0.777784	0.419679	-1.85328	0.0638418	0.20041
FBgn0023415	Acp32CD	0.757	32.9039	-0.77708	0.419988	-1.85024	0.0642784	0.201128
FBgn0034290	CG5773	0.764	128.185	-0.776768	0.451291	-1.72121	0.0852125	0.243727
FBgn0263490	mld	0.6976	7871.44	-0.776158	0.194799	-3.98441	6.7649e-05	0.00122261
FBgn0062413	Ctr1A	0.7445	2165.3	-0.775933	0.249906	-3.1049	0.00190342	0.01678
FBgn0082831	pps	0.714	9025.75	-0.775909	0.196288	-3.95291	7.72055e-05	0.00136774
FBgn0010435	emp	0.758	2187.68	-0.774851	0.285345	-2.71549	0.00661781	0.0419916
FBgn0040294	POSH	0.691	2389.05	-0.774687	0.246496	-3.14279	0.00167345	0.0153314
FBgn0039089	beat-IV	0.7935	2081.15	-0.774464	0.242203	-3.19758	0.00138584	0.013268
FBgn0019985	mGluR	0.585	2439.07	-0.774177	0.249512	-3.10277	0.00191721	0.0168551
FBgn0262477	FoxP	0.692	5079.25	-0.773949	0.206557	-3.7469	0.000179032	0.00267873
FBgn0034733	CG4752	0.723	246.355	-0.773349	0.461601	-1.67536	0.0938631	0.25788
FBgn0042083	Mccc2	0.728	909.599	-0.773254	0.314426	-2.45926	0.0139224	0.071288
FBgn0037240	Cont	0.685	12012.7	-0.77315	0.194589	-3.97325	7.08984e-05	0.00127169
FBgn0032116	Mco1	0.696	54.4605	-0.77293	0.418536	-1.84675	0.0647837	0.202098
FBgn0023523	Or2a	0.751	31.8309	-0.77148	0.419334	-1.83977	0.0658013	0.204353
FBgn0013995	Calx	0.774111	1041.65	-0.771446	0.293843	-2.62537	0.00865549	0.0509323
FBgn0000492	Dr	0.808	768.031	-0.771177	0.339633	-2.27062	0.0231701	0.101866
FBgn0259244	CG42342	0.738333	11932.8	-0.771069	0.241306	-3.1954	0.00139638	0.0133367
FBgn0037760	FBXO11	0.719	9066.79	-0.771058	0.263247	-2.92903	0.00340022	0.0257285
FBgn0003068	per	0.785	296.78	-0.770976	0.4094	-1.88318	0.0596754	0.191889
FBgn0032481	CG16972	0.696	2494.51	-0.770528	0.234637	-3.28392	0.00102374	0.010439
FBgn0025681	CG3558	0.76575	4412.85	-0.770499	0.215219	-3.58007	0.000343498	0.00444545
FBgn0039321	CG10550	0.774	229.849	-0.769694	0.460534	-1.67131	0.0946608	0.259115
FBgn0032233	dpr19	0.664	2178.64	-0.769666	0.245274	-3.13798	0.00170115	0.0155612
FBgn0261565	Lmpt	0.7862	1838.55	-0.768373	0.284072	-2.70486	0.00683336	0.043061
FBgn0035563	CG13716	0.693	32.6036	-0.768373	0.418866	-1.83441	0.0665928	0.206166
FBgn0001235	hth	0.6692	14861.8	-0.768215	0.28155	-2.72852	0.00636185	0.0407145
FBgn0034706	CG11275	0.763	2684.55	-0.767995	0.24586	-3.12371	0.00178589	0.0161132
FBgn0024963	GluClalpha	0.715182	6966.08	-0.766011	0.198627	-3.85654	0.000115005	0.00188926
FBgn0261015	Pif1A	0.738	32.5595	-0.76576	0.418526	-1.82966	0.0673008	0.207549
FBgn0053172	CG33172	0.652	507.907	-0.765706	0.373726	-2.04884	0.0404774	0.148181
FBgn0046704	Liprin-alpha	0.7556	7102	-0.765313	0.231379	-3.30761	0.000940944	0.0097449
FBgn0020521	pio	0.79075	7297.4	-0.765224	0.307152	-2.49135	0.0127257	0.0668858
FBgn0034240	MESR4	0.68325	8675.28	-0.765158	0.200397	-3.8182	0.000134426	0.00213185
FBgn0031016	kek5	0.794	6200.87	-0.76469	0.264872	-2.88702	0.0038891	0.0283025
FBgn0015400	kek2	0.758	5072.04	-0.764181	0.235276	-3.24802	0.00116211	0.0115339
FBgn0035522	CG1273	0.701	1005.28	-0.764017	0.395168	-1.9334	0.053187	0.177944
FBgn0039617	DIP-gamma	0.752	1443.73	-0.763611	0.270526	-2.82269	0.00476231	0.0326912
FBgn0034883	Eglp2	0.807	33.8718	-0.76354	0.418142	-1.82603	0.0678455	0.208742
FBgn0034360	CG10927	0.713	276.144	-0.763443	0.409185	-1.86576	0.0620744	0.196167
FBgn0003301	rut	0.762571	6851.44	-0.763397	0.225668	-3.38283	0.00071744	0.00792724
FBgn0037327	PEK	0.732667	4423.86	-0.76335	0.225526	-3.38476	0.000712417	0.00789292
FBgn0011837	Tis11	0.824	2034.22	-0.763314	0.253961	-3.00563	0.0026503	0.0215609
FBgn0030684	CG8260	0.69	55.6715	-0.762908	0.459204	-1.66137	0.0966387	0.262358
FBgn0034854	Golgin245	0.729	4954.83	-0.762006	0.212899	-3.57919	0.000344661	0.00444736
FBgn0039207	CG5789	0.719	2507.52	-0.76169	0.249855	-3.04853	0.00229964	0.0193423
FBgn0039536	unc80	0.7504	3442.34	-0.760752	0.321293	-2.36778	0.0178953	0.085185
FBgn0013813	Dhc98D	0.736	42.182	-0.760626	0.442568	-1.71867	0.0856751	0.244684
FBgn0031834	CG13766	0.714	480.933	-0.760607	0.356248	-2.13505	0.0327567	0.128884
FBgn0265434	zip	0.709444	44105.1	-0.760244	0.215228	-3.53227	0.000412014	0.0051469
FBgn0263994	CG43737	0.72	5666.07	-0.759568	0.202868	-3.74415	0.000181008	0.00270353
FBgn0085218	CG34189	0.689	124.421	-0.758993	0.468413	-1.62035	0.105157	0.276462
FBgn0030667	CG15599	0.625	43.4684	-0.758604	0.44746	-1.69536	0.0900078	0.25176
FBgn0265011	Np	0.743	903.679	-0.758592	0.421289	-1.80065	0.0717584	0.216454
FBgn0039623	CG1951	0.724	2289.49	-0.758285	0.243448	-3.11477	0.00184088	0.0164601
FBgn0030716	CG9170	0.743	7550.49	-0.758248	0.195752	-3.87351	0.00010728	0.00178202
FBgn0028704	Nckx30C	0.7342	5109.64	-0.758198	0.236536	-3.20543	0.0013486	0.012974
FBgn0031064	CG12531	0.765	4631.43	-0.757986	0.209336	-3.62091	0.000293573	0.00398684
FBgn0011582	Dop1R1	0.7906	1453.34	-0.757972	0.266386	-2.84539	0.00443572	0.0309306
FBgn0042696	NfI	0.5955	3432.63	-0.757954	0.224061	-3.3828	0.000717512	0.00792724
FBgn0003507	srp	0.727167	1341.57	-0.757337	0.392198	-1.93101	0.0534824	0.17829
FBgn0030581	CG14408	0.774	2211.5	-0.755948	0.238331	-3.17184	0.00151478	0.014228
FBgn0037659	Kdm2	0.71	8299.13	-0.755346	0.193787	-3.89781	9.70647e-05	0.00164966
FBgn0260653	serp	0.887	2866.21	-0.754323	0.231454	-3.25907	0.0011178	0.0112062
FBgn0034140	Lst	0.797667	483.173	-0.753874	0.424389	-1.77637	0.0756714	0.225199
FBgn0023479	teq	0.66875	1319.27	-0.753632	0.352489	-2.13803	0.0325146	0.128319
FBgn0038034	Cyp9f3	0.75	513.638	-0.752161	0.350098	-2.14843	0.0316796	0.126147
FBgn0003044	Pcl	0.735	5302.41	-0.752104	0.24254	-3.10095	0.001929	0.0169058
FBgn0039479	CG14257	0.7945	168.352	-0.751911	0.4494	-1.67315	0.0942987	0.25854
FBgn0085397	Fili	0.761	5692.32	-0.751287	0.260603	-2.88287	0.00394065	0.0285655
FBgn0037521	CG2993	0.76	5075.85	-0.750938	0.249258	-3.01269	0.0025894	0.0212249
FBgn0051708	DIP-zeta	0.702333	642.713	-0.750903	0.342445	-2.19277	0.0283238	0.11709
FBgn0026262	bip2	0.58	11789.3	-0.750874	0.201711	-3.72252	0.000197242	0.00289344
FBgn0037705	mura	0.755667	10172.6	-0.750745	0.252281	-2.97582	0.00292205	0.0230858
FBgn0053993	CG33993	0.802	456.498	-0.749939	0.396345	-1.89214	0.0584728	0.189345
FBgn0025833	CG8910	0.743	1447.79	-0.749727	0.294703	-2.54401	0.0109588	0.0605095
FBgn0085483	CG34454	0.62	30.8356	-0.748681	0.416335	-1.79827	0.0721348	0.217225
FBgn0052091	CG32091	0.734	488.224	-0.748477	0.383464	-1.95189	0.0509518	0.173036
FBgn0020642	Lcp65Ac	0.835	520.151	-0.747812	0.35154	-2.12725	0.0333996	0.13068
FBgn0032456	MRP	0.767444	6532.55	-0.747721	0.204896	-3.64927	0.000262984	0.00365051
FBgn0014469	Cyp4e2	0.722	1224.37	-0.747553	0.341911	-2.18639	0.0287868	0.118347
FBgn0036142	Adck5	0.74	395.255	-0.746865	0.376134	-1.98564	0.0470738	0.164028
FBgn0024941	RSG7	0.769	2358.7	-0.746712	0.245455	-3.04215	0.00234896	0.0196453
FBgn0025740	PlexB	0.588	9826	-0.74624	0.213934	-3.48818	0.000486326	0.00580957
FBgn0003391	shg	0.784	12527.9	-0.746006	0.2329	-3.20312	0.00135946	0.0130469
FBgn0015402	ksr	0.763	2968.05	-0.745838	0.225146	-3.31269	0.000924042	0.00959489
FBgn0031118	RhoGAP19D	0.7482	10862.5	-0.745812	0.219109	-3.40384	0.00066446	0.00745796
FBgn0039084	CG10175	0.7062	314.671	-0.745408	0.466122	-1.59917	0.109783	0.283401
FBgn0011286	RyR	0.7813	1120.4	-0.744863	0.340788	-2.18571	0.0288371	0.11851
FBgn0037364	Rab23	0.791	894.727	-0.744793	0.327854	-2.27172	0.0231035	0.101761
FBgn0051342	CG31342	0.701	5423.69	-0.743814	0.253736	-2.93145	0.00337383	0.0256265
FBgn0052512	CG32512	0.76025	1767.44	-0.74371	0.333866	-2.22757	0.0259094	0.110245
FBgn0031150	bves	0.752	3981.55	-0.743431	0.281533	-2.64065	0.00827469	0.0491284
FBgn0037993	dpr15	0.682	549.066	-0.743158	0.375219	-1.9806	0.0476362	0.165407
FBgn0004872	piwi	0.664	102.044	-0.743045	0.471992	-1.57427	0.115424	0.291807
FBgn0051619	nolo	0.725286	7833.39	-0.742882	0.194993	-3.80978	0.00013909	0.00219122
FBgn0031885	Mnn1	0.728	2490.74	-0.742816	0.248339	-2.99114	0.00277939	0.0222722
FBgn0262866	S6kII	0.674	1743.89	-0.741922	0.25166	-2.94811	0.00319726	0.0245991
FBgn0250908	beat-VII	0.784	2521.28	-0.741667	0.304806	-2.43324	0.0149642	0.0751367
FBgn0029765	CG16756	0.721	30.921	-0.741326	0.415307	-1.78501	0.0742603	0.222054
FBgn0037114	Cpr78E	0.796	241.088	-0.739588	0.473602	-1.56162	0.118377	0.296377
FBgn0031969	pes	0.709833	1132.32	-0.739256	0.316994	-2.33208	0.0196965	0.0917067
FBgn0038095	Cyp304a1	0.76	52.8647	-0.738659	0.413965	-1.78435	0.0743666	0.222316
FBgn0035625	Blimp-1	0.783	2296.8	-0.738306	0.375402	-1.96671	0.0492167	0.169017
FBgn0037773	CG5359	0.753	534.746	-0.738015	0.346112	-2.1323	0.0329818	0.129556
FBgn0035227	Iml1	0.7848	5265.01	-0.736592	0.204343	-3.60468	0.000312534	0.00412669
FBgn0265194	Trpm	0.745889	3467.54	-0.73626	0.218149	-3.37503	0.00073807	0.00808712
FBgn0039851	mey	0.756	948.134	-0.735893	0.432572	-1.7012	0.0889046	0.250025
FBgn0020493	Dad	0.739	3324.48	-0.735512	0.21992	-3.34445	0.00082447	0.00876736
FBgn0034474	Obp56g	0.76	32.5869	-0.735364	0.414345	-1.77476	0.0759368	0.225544
FBgn0027603	Ulp1	0.677	13244.2	-0.735114	0.192972	-3.80943	0.000139286	0.00219141
FBgn0026317	Tsc1	0.757	3659.07	-0.734964	0.217737	-3.37546	0.000736925	0.00808712
FBgn0000546	EcR	0.698	6997.78	-0.734836	0.205705	-3.57228	0.000353888	0.00453672
FBgn0039613	Nepl20	0.736	128.428	-0.73478	0.473445	-1.55199	0.120666	0.299714
FBgn0031034	CG14205	0.722	35.2557	-0.73426	0.414022	-1.77348	0.0761489	0.225999
FBgn0033652	ths	0.726	2405.44	-0.734257	0.242096	-3.03292	0.00242198	0.0201296
FBgn0032908	CG9270	0.672	107.209	-0.733615	0.470067	-1.56066	0.118604	0.296798
FBgn0023172	RhoGEF2	0.6984	9019.36	-0.73353	0.208897	-3.51144	0.00044568	0.00547811
FBgn0052404	Cpr65Aw	0.7055	39.7049	-0.733145	0.413644	-1.77241	0.076327	0.226198
FBgn0052702	Cubn	0.761	2814.59	-0.733067	0.266924	-2.74635	0.0060262	0.0390018
FBgn0003227	rec	0.685	839.331	-0.732888	0.304953	-2.40328	0.0162488	0.0797375
FBgn0041180	Tep4	0.75675	19639.3	-0.73191	0.182803	-4.00382	6.2327e-05	0.00113852
FBgn0029761	SK	0.657429	3573.3	-0.731581	0.221383	-3.3046	0.000951126	0.00981621
FBgn0025390	Mur2B	0.652	459.144	-0.730894	0.414833	-1.7619	0.0780862	0.229478
FBgn0259242	CG42340	0.727667	1353.7	-0.730673	0.270429	-2.7019	0.00689442	0.0433149
FBgn0259734	Nost	0.785333	516.24	-0.730461	0.357081	-2.04564	0.0407914	0.148662
FBgn0015278	Pi3K68D	0.7102	4358.57	-0.730053	0.216964	-3.36486	0.000765828	0.00832972
FBgn0031011	CG8034	0.7805	2013.27	-0.729625	0.290102	-2.51507	0.011901	0.0639523
FBgn0030976	CG7378	0.789333	1242.63	-0.729057	0.274179	-2.65906	0.00783595	0.0471721
FBgn0036819	Dysb	0.733	158.399	-0.728866	0.466378	-1.56282	0.118095	0.295982
FBgn0034661	tpr	0.736	102.784	-0.727568	0.472931	-1.53842	0.123945	0.304935
FBgn0261563	wb	0.725333	3094.37	-0.727302	0.223232	-3.25806	0.00112177	0.0112365
FBgn0001319	kn	0.78	2067.66	-0.727018	0.247687	-2.93523	0.00333298	0.0254297
FBgn0015513	mbc	0.7415	5025.73	-0.72633	0.222765	-3.26052	0.00111207	0.0111864
FBgn0265180	CG44245	0.8755	1691.22	-0.726316	0.261596	-2.77648	0.00549516	0.0365016
FBgn0036730	qjt	0.746	30.7761	-0.726233	0.413167	-1.75772	0.0787949	0.230804
FBgn0040342	CG3706	0.8	30.7761	-0.726233	0.413167	-1.75772	0.0787949	0.230804
FBgn0040344	Lztr1	0.756	5132.44	-0.7262	0.208731	-3.47912	0.000503062	0.00597908
FBgn0052647	CG32647	0.663	1124.31	-0.725652	0.286461	-2.53317	0.0113037	0.0619547
FBgn0051523	CG31523	0.719	4567.19	-0.725182	0.240068	-3.02073	0.00252164	0.0207839
FBgn0036454	CG17839	0.727	2906.25	-0.724899	0.247861	-2.92462	0.00344882	0.0259998
FBgn0038674	CG14285	0.75	137.398	-0.724882	0.46475	-1.55973	0.118825	0.297124
FBgn0000524	dx	0.795	3630.37	-0.724784	0.241876	-2.99651	0.00273085	0.0219903
FBgn0004657	mys	0.782	8923.69	-0.724745	0.232402	-3.11849	0.00181779	0.0162904
FBgn0028646	aralar1	0.744167	2018.88	-0.724495	0.256638	-2.82303	0.00475724	0.0326832
FBgn0034113	CG8060	0.72	2001.07	-0.724174	0.243791	-2.97047	0.00297343	0.0233907
FBgn0010113	hdc	0.803	57363.6	-0.723544	0.222875	-3.24641	0.0011687	0.0115643
FBgn0032536	Ance-3	0.754	48.6189	-0.722881	0.445196	-1.62374	0.104432	0.27508
FBgn0038007	Cyp313a3	0.659	53.6024	-0.722754	0.411694	-1.75556	0.0791632	0.231541
FBgn0027575	GABA-B-R2	0.759667	7377.63	-0.722636	0.214122	-3.37488	0.000738484	0.00808712
FBgn0002707	mei-9	0.723	1987.86	-0.722034	0.245402	-2.94225	0.00325834	0.0249401
FBgn0262656	Myc	0.768	3212.68	-0.721213	0.262746	-2.7449	0.00605285	0.0390729
FBgn0263219	Dscam4	0.7548	14485.2	-0.720982	0.226773	-3.17931	0.00147626	0.0139462
FBgn0264908	pHCl-1	0.683562	618.961	-0.720784	0.332064	-2.17062	0.0299598	0.12169
FBgn0028622	qsm	0.771	2429.58	-0.720098	0.233887	-3.07883	0.00207815	0.0178835
FBgn0035582	CG13705	0.741	74.4319	-0.71983	0.410901	-1.75183	0.0798027	0.232761
FBgn0261797	Dhc64C	0.7565	23870.7	-0.719081	0.202122	-3.55767	0.000374164	0.00474074
FBgn0038870	Oga	0.736	1477.25	-0.719015	0.262324	-2.74095	0.00612621	0.0394182
FBgn0039972	Marf1	0.628	35.5957	-0.718872	0.411795	-1.7457	0.0808628	0.234954
FBgn0031990	PAPLA1	0.68125	4325.32	-0.718287	0.210203	-3.41711	0.0006329	0.00714487
FBgn0002905	DNApol-theta	0.693	3071.76	-0.718062	0.224013	-3.20546	0.00134849	0.012974
FBgn0023531	CG32809	0.771909	7732.41	-0.718041	0.195254	-3.67747	0.000235562	0.00335191
FBgn0052499	Cda4	0.778	2164.15	-0.717883	0.239605	-2.99611	0.00273447	0.0219903
FBgn0085460	CG34431	0.611	515.856	-0.717681	0.367425	-1.95327	0.0507876	0.172675
FBgn0265974	ttv	0.767333	3545.26	-0.717146	0.247371	-2.89907	0.00374271	0.0275499
FBgn0016794	dos	0.732	2460.84	-0.716217	0.236637	-3.02664	0.00247285	0.0204525
FBgn0031424	VGlut	0.773	9607.58	-0.715705	0.205885	-3.47623	0.000508512	0.00601428
FBgn0261953	TfAP-2	0.722667	3795.23	-0.715303	0.230896	-3.09794	0.0019487	0.0170466
FBgn0052196	CG32196	0.641	33.5883	-0.715078	0.411355	-1.73835	0.0821493	0.237648
FBgn0030974	Flacc	0.729333	7708.9	-0.71498	0.197636	-3.61767	0.000297272	0.00400732
FBgn0041171	ago	0.728	9707.02	-0.714922	0.219342	-3.2594	0.00111647	0.0112037
FBgn0000547	ed	0.755333	16417.2	-0.714881	0.243412	-2.93692	0.00331487	0.025324
FBgn0000036	nAChRalpha1	0.78	4806.32	-0.714533	0.273641	-2.61121	0.00902233	0.0525667
FBgn0002036	CG10561	0.745	461.768	-0.713683	0.377529	-1.89041	0.0587038	0.189835
FBgn0035477	CG14982	0.785	1042	-0.713682	0.294924	-2.41988	0.0155255	0.0772386
FBgn0028703	Nhe3	0.708	6536.43	-0.713055	0.21848	-3.26371	0.00109963	0.0110707
FBgn0000615	exu	0.753	209.657	-0.71153	0.433937	-1.63971	0.101066	0.269343
FBgn0259140	CG42255	0.7	237.062	-0.711257	0.472343	-1.5058	0.132117	0.316795
FBgn0001259	in	0.765	581.011	-0.711074	0.35793	-1.98663	0.0469636	0.163836
FBgn0083228	Frq2	0.776	1386.48	-0.711004	0.283086	-2.51162	0.012018	0.0644169
FBgn0035610	Lkr	0.736	810.426	-0.710857	0.332492	-2.13797	0.0325193	0.128319
FBgn0261705	CG42741	0.788	84.1994	-0.710809	0.473586	-1.50091	0.133379	0.318793
FBgn0037122	CG14570	0.68	31.1986	-0.710768	0.428103	-1.66027	0.0968593	0.262718
FBgn0043792	CG30427	0.764571	96.2178	-0.710741	0.473412	-1.50132	0.133274	0.318606
FBgn0032682	grnd	0.689	1128.76	-0.710664	0.302726	-2.34755	0.0188974	0.0889972
FBgn0052698	CARPB	0.773	964.647	-0.710634	0.29641	-2.39747	0.0165086	0.0804528
FBgn0033474	CG1407	0.724	1527.15	-0.710051	0.260766	-2.72295	0.00647022	0.041175
FBgn0264979	CG4267	0.763	285.685	-0.709677	0.446799	-1.58836	0.112206	0.287329
FBgn0032910	CG9265	0.74	1292.33	-0.709052	0.276009	-2.56894	0.010201	0.0576892
FBgn0037176	CG14456	0.8475	61.4351	-0.708867	0.422664	-1.67714	0.0935148	0.257274
FBgn0030484	GstT4	0.808	611.21	-0.708669	0.400685	-1.76865	0.076953	0.227196
FBgn0035802	Pura	0.735	5670.54	-0.708442	0.210341	-3.36807	0.00075697	0.00825596
FBgn0035424	Larp4B	0.743667	9559.71	-0.707975	0.223112	-3.17318	0.00150779	0.0141735
FBgn0085447	sif	0.774231	331.651	-0.707953	0.396437	-1.78579	0.0741332	0.221729
FBgn0051898	CG31898	0.621	221.303	-0.707709	0.441976	-1.60124	0.109324	0.282686
FBgn0035480	CG14984	0.735	539.619	-0.707477	0.46034	-1.53686	0.124328	0.305372
FBgn0053516	dpr3	0.706	912.805	-0.707362	0.313535	-2.25609	0.0240652	0.104796
FBgn0035094	CG9380	0.61425	416.301	-0.70664	0.375333	-1.8827	0.0597404	0.191988
FBgn0004898	fd96Cb	0.733	986.42	-0.706338	0.319323	-2.21199	0.0269677	0.113654
FBgn0029843	Nep1	0.788	841.47	-0.705849	0.331459	-2.12952	0.033211	0.130027
FBgn0004198	ct	0.735	8905.03	-0.705588	0.234423	-3.00989	0.00261338	0.0213627
FBgn0003210	rb	0.744	4583.21	-0.705169	0.210175	-3.35516	0.000793196	0.00851845
FBgn0033904	CG18327	0.697	104.045	-0.704606	0.472032	-1.49271	0.135514	0.321379
FBgn0260400	elav	0.727	16094.9	-0.704215	0.238949	-2.94713	0.00320733	0.0246447
FBgn0261509	haf	0.7842	1706.07	-0.703696	0.312007	-2.25539	0.024109	0.104901
FBgn0033110	CG9447	0.662	29.4624	-0.703568	0.409918	-1.71636	0.0860957	0.245252
FBgn0035702	CG10147	0.734	1332.83	-0.703441	0.3082	-2.28242	0.0224646	0.0998706
FBgn0011656	Mef2	0.776571	2762.76	-0.703255	0.24351	-2.88799	0.00387713	0.0282945
FBgn0259896	NimC1	0.697667	292.471	-0.703179	0.446952	-1.57328	0.115655	0.292081
FBgn0051755	SoYb	0.643	450.904	-0.702743	0.371161	-1.89337	0.0583093	0.189073
FBgn0037684	Srr	0.7415	53.4393	-0.702526	0.408724	-1.71883	0.0856461	0.244674
FBgn0038144	CG8870	0.648	28.9654	-0.70225	0.409755	-1.71383	0.08656	0.245987
FBgn0029976	snz	0.738	2903.65	-0.701752	0.225244	-3.11552	0.00183623	0.0164309
FBgn0266572	ebo	0.735	9200.52	-0.701734	0.19655	-3.57025	0.000356637	0.00455745
FBgn0051665	wry	0.758333	6242.55	-0.701412	0.20323	-3.45132	0.000557853	0.00647566
FBgn0032851	CG13970	0.668	30.2701	-0.701233	0.409498	-1.71242	0.0868192	0.246386
FBgn0032867	CG15475	0.734	29.0599	-0.700555	0.409489	-1.7108	0.0871174	0.246864
FBgn0003515	st	0.716	28.8024	-0.700022	0.409429	-1.70975	0.0873116	0.24712
FBgn0265623	Su(z)2	0.721333	3097.19	-0.699831	0.226421	-3.09084	0.00199589	0.0173259
FBgn0031058	CG14227	0.7	41.3666	-0.699803	0.441517	-1.585	0.112967	0.288298
FBgn0034476	Toll-7	0.736	13083.4	-0.699405	0.209356	-3.34074	0.000835544	0.00885431
FBgn0264845	Tep5Psi	0.675	28.8191	-0.699258	0.409312	-1.70837	0.0875671	0.247725
FBgn0085369	Drgx	0.765	2364.27	-0.698422	0.283744	-2.46145	0.0138377	0.0710071
FBgn0036782	CG7320	0.653	47.8974	-0.698302	0.408235	-1.71054	0.0871665	0.246939
FBgn0002431	hyd	0.6815	18410.2	-0.698276	0.18913	-3.69204	0.000222461	0.00319219
FBgn0030508	CG15760	0.748333	2467.23	-0.697947	0.259461	-2.68998	0.00714557	0.0443673
FBgn0039257	tnc	0.707	20265.7	-0.696832	0.471327	-1.47845	0.139288	0.326751
FBgn0011648	Mad	0.809	3642.39	-0.696773	0.217456	-3.2042	0.00135438	0.0130191
FBgn0032796	CG10188	0.746667	3086.68	-0.696743	0.222848	-3.12653	0.0017688	0.0160444
FBgn0085425	CG34396	0.778	96.2494	-0.696432	0.464987	-1.49775	0.134199	0.319855
FBgn0032924	Nbr	0.741	2451.45	-0.696294	0.233036	-2.98792	0.00280879	0.0224666
FBgn0266709	Zmynd10	0.771	223.387	-0.694716	0.429275	-1.61835	0.105587	0.276859
FBgn0030941	wgn	0.7965	989.115	-0.694598	0.324935	-2.13765	0.0325451	0.128319
FBgn0035917	Zasp66	0.788583	1355.51	-0.694348	0.311132	-2.23168	0.025636	0.109419
FBgn0033629	Tsp47F	0.728	29.8068	-0.694188	0.408453	-1.69955	0.0892149	0.250696
FBgn0267429	lovit	0.574	96.9314	-0.694052	0.472327	-1.46943	0.141716	0.330429
FBgn0264975	Nrg	0.778222	17917.5	-0.693862	0.201814	-3.43813	0.000585743	0.00672081
FBgn0035170	dpr20	0.771	1155.91	-0.693483	0.304377	-2.27837	0.0227045	0.100599
FBgn0036935	CG14186	0.747	2118.17	-0.693334	0.325334	-2.13114	0.0330773	0.129732
FBgn0053098	CG33098	0.7632	28.1898	-0.693223	0.41793	-1.65871	0.0971752	0.263275
FBgn0030963	CG7101	0.783	903.997	-0.692732	0.306188	-2.26244	0.0236702	0.103397
FBgn0037093	Cdk12	0.703	6219.62	-0.692661	0.200129	-3.46107	0.000538032	0.00626389
FBgn0020306	dom	0.68675	34537.6	-0.692484	0.183859	-3.76639	0.000165623	0.00252246
FBgn0039531	CG5611	0.687	643.354	-0.692305	0.331445	-2.08875	0.0367304	0.139405
FBgn0030809	Ubr1	0.753	11503	-0.692163	0.195963	-3.5321	0.000412271	0.0051469
FBgn0037433	CG17919	0.804	767.374	-0.691895	0.338061	-2.04666	0.0406919	0.148485
FBgn0034129	Parp16	0.746	37.0923	-0.691477	0.407594	-1.69648	0.0897941	0.251339
FBgn0259175	ome	0.74225	1107.01	-0.691415	0.282708	-2.44568	0.0144577	0.0732419
FBgn0015576	alpha-Est8	0.748	174.368	-0.691132	0.473419	-1.45988	0.144324	0.333962
FBgn0032305	CG6700	0.698	12326.5	-0.690595	0.188427	-3.66505	0.000247288	0.00349413
FBgn0085478	Zdhhc8	0.760571	4688.1	-0.690537	0.217843	-3.16988	0.00152503	0.0142679
FBgn0025741	PlexA	0.5885	25024.4	-0.690178	0.221726	-3.11275	0.00185354	0.0165361
FBgn0000504	dsx	0.7475	1631.69	-0.689646	0.278618	-2.47523	0.0133149	0.069143
FBgn0000721	for	0.777308	3290.29	-0.689497	0.221692	-3.11016	0.00186986	0.0165823
FBgn0085443	spri	0.745308	9292.17	-0.688563	0.207426	-3.31956	0.000901595	0.00939457
FBgn0033640	CG13198	0.732	28.2445	-0.688558	0.407704	-1.68887	0.0912445	0.253552
FBgn0030065	CG12075	0.7718	1006.32	-0.688338	0.29856	-2.30552	0.0211373	0.0957571
FBgn0038465	Irc	0.7	1052.96	-0.688228	0.360536	-1.9089	0.0562746	0.184383
FBgn0028496	CG30116	0.75625	1859.6	-0.687828	0.258464	-2.66122	0.00778589	0.0469281
FBgn0038641	ChT	0.799	1081.87	-0.687288	0.284648	-2.41452	0.015756	0.0780592
FBgn0262562	CG43102	0.735143	1318.56	-0.687016	0.301464	-2.27893	0.0226711	0.100531
FBgn0053179	beat-IIIb	0.711	870.127	-0.686656	0.306035	-2.24371	0.0248508	0.107125
FBgn0035084	CG15861	0.738	237.012	-0.686643	0.433566	-1.58371	0.11326	0.288609
FBgn0051217	modSP	0.768	1034.5	-0.686446	0.290124	-2.36605	0.0179792	0.0854817
FBgn0050438	Ugt50B3	0.6316	36.5165	-0.686378	0.429121	-1.5995	0.109711	0.283316
FBgn0039852	nyo	0.765	1071.2	-0.686165	0.393945	-1.74178	0.0815471	0.236481
FBgn0011283	Obp28a	0.813	60.0371	-0.68606	0.406069	-1.68951	0.0911209	0.253361
FBgn0021760	chb	0.709	7302.12	-0.685191	0.198917	-3.44461	0.000571891	0.00661284
FBgn0266083	ocm	0.704	5931.28	-0.685158	0.206434	-3.31902	0.00090335	0.00939642
FBgn0261244	inaE	0.7265	4723.85	-0.684773	0.218177	-3.13862	0.00169746	0.0155394
FBgn0031650	CG14044	0.712	29.5065	-0.684641	0.406987	-1.68222	0.0925264	0.255573
FBgn0085195	CG34166	0.712	2101.37	-0.684497	0.324969	-2.10635	0.0351741	0.135399
FBgn0052813	CG32813	0.794778	1798.69	-0.684446	0.250588	-2.73136	0.00630732	0.0404089
FBgn0051036	CG31036	0.728	36.1656	-0.683829	0.406448	-1.68245	0.0924815	0.255573
FBgn0036031	CG6761	0.749	56.8605	-0.683431	0.453802	-1.50601	0.132064	0.31673
FBgn0083962	CG34126	0.7526	5176.52	-0.682823	0.206658	-3.30412	0.000952763	0.0098246
FBgn0031100	CG1504	0.785	751.498	-0.682425	0.359841	-1.89646	0.0578991	0.188152
FBgn0015032	Cyp4c3	0.782	43.0246	-0.682247	0.405916	-1.68076	0.0928098	0.255983
FBgn0031052	Elys	0.728	7235.56	-0.681961	0.197964	-3.44487	0.000571343	0.00661284
FBgn0030800	Nprl2	0.755	694.35	-0.681781	0.327244	-2.0834	0.0372145	0.140528
FBgn0034406	Jheh3	0.816	201.965	-0.681772	0.471052	-1.44734	0.147802	0.338849
FBgn0045038	Proc	0.782	3669.51	-0.681681	0.313258	-2.1761	0.0295475	0.120517
FBgn0010424	TpnC73F	0.864	986.019	-0.681611	0.292635	-2.32922	0.0198472	0.0921554
FBgn0034731	CG10384	0.77	1012.12	-0.681062	0.294388	-2.31348	0.0206963	0.0946498
FBgn0261547	Exn	0.7448	3180.98	-0.680949	0.221374	-3.07602	0.00209786	0.0180141
FBgn0050163	Cpr60D	0.728	89.7087	-0.680895	0.453871	-1.50019	0.133565	0.319006
FBgn0004652	fru	0.761467	3272.46	-0.680889	0.265528	-2.56428	0.0103389	0.0582754
FBgn0039863	CG1815	0.6785	9126.07	-0.680701	0.201008	-3.38643	0.000708072	0.0078594
FBgn0037336	CG2519	0.705667	12571.9	-0.68058	0.217837	-3.12426	0.00178253	0.0161132
FBgn0028931	CG16863	0.726	563.581	-0.680241	0.341419	-1.99239	0.0463281	0.162527
FBgn0030339	Cyp28c1	0.753	31.9925	-0.680072	0.406098	-1.67465	0.0940031	0.258086
FBgn0003870	ttk	0.7445	4349.01	-0.680062	0.254715	-2.66989	0.00758751	0.0460587
FBgn0025879	Timp	0.71	394.352	-0.679926	0.382565	-1.77728	0.0755218	0.22481
FBgn0032877	CG2617	0.707	853.733	-0.67971	0.309589	-2.19553	0.0281259	0.116562
FBgn0040068	Vav	0.80975	4111.94	-0.679604	0.215443	-3.15445	0.00160802	0.0148002
FBgn0032249	TBC1D16	0.777	1293	-0.67917	0.271628	-2.50037	0.0124065	0.0658473
FBgn0043900	pygo	0.719	4255.65	-0.678505	0.214097	-3.16914	0.00152888	0.0142928
FBgn0026721	fat-spondin	0.741	1604.15	-0.678159	0.286209	-2.36946	0.0178143	0.0849014
FBgn0005536	Mbs	0.740769	6849.14	-0.677327	0.229073	-2.95682	0.00310833	0.0241771
FBgn0038530	AttD	0.684	33.5227	-0.677249	0.405549	-1.66995	0.0949283	0.259361
FBgn0003334	Scm	0.716	4189.5	-0.676997	0.217619	-3.11092	0.00186503	0.0165743
FBgn0029907	Atx-1	0.752	28.6043	-0.675488	0.405605	-1.66538	0.0958366	0.260895
FBgn0032726	CG10621	0.782	275.6	-0.67509	0.414578	-1.62838	0.103444	0.273661
FBgn0035208	CG9184	0.7515	64.3446	-0.674749	0.469007	-1.43868	0.150242	0.342089
FBgn0052625	CG32625	0.698	71.9855	-0.674603	0.463862	-1.45432	0.145858	0.336269
FBgn0035861	CG7213	0.77	72.3714	-0.674547	0.472676	-1.42708	0.153556	0.345981
FBgn0083963	Nlg3	0.739	1543.14	-0.674517	0.278068	-2.42573	0.0152778	0.0762456
FBgn0028516	ZnT35C	0.742	27.6867	-0.67414	0.405461	-1.66265	0.0963826	0.262022
FBgn0015399	kek1	0.765	7313.66	-0.673848	0.21343	-3.15724	0.00159273	0.0147164
FBgn0264574	Glut1	0.764	12687.1	-0.673681	0.228239	-2.95164	0.00316088	0.0244455
FBgn0000633	CG17716	0.772	5721.9	-0.673551	0.238468	-2.8245	0.00473545	0.032563
FBgn0051041	CG31041	0.78	29.7641	-0.673329	0.405165	-1.66186	0.0965402	0.26233
FBgn0036144	GlcAT-P	0.777	3459.69	-0.672853	0.258387	-2.60405	0.00921298	0.053447
FBgn0261811	pico	0.7645	8250.4	-0.67226	0.266722	-2.52045	0.0117204	0.0632773
FBgn0038814	CG15923	0.733	63.6237	-0.672084	0.469295	-1.43212	0.152111	0.343764
FBgn0002931	net	0.621	438.571	-0.671527	0.369688	-1.81647	0.069298	0.211579
FBgn0003891	tud	0.701	20278.3	-0.671438	0.218529	-3.07253	0.00212252	0.0181473
FBgn0027508	Tnks	0.731	4069.37	-0.670313	0.21422	-3.12908	0.00175356	0.0159427
FBgn0266745	CG45218	0.599	125.067	-0.670043	0.465828	-1.43839	0.150323	0.342135
FBgn0052475	mthl8	0.681	779.516	-0.669957	0.317388	-2.11085	0.0347854	0.13438
FBgn0033072	CG17994	0.738	81.2989	-0.669705	0.473587	-1.41411	0.157329	0.350467
FBgn0039273	shams	0.685	2681.94	-0.66953	0.240241	-2.78691	0.00532141	0.0355457
FBgn0011785	BRWD3	0.714	10393.6	-0.669166	0.196678	-3.40233	0.00066813	0.00748582
FBgn0037225	TwdlG	0.692	27.6608	-0.668988	0.404629	-1.65334	0.0982624	0.265021
FBgn0259233	CG42331	0.759	39.3528	-0.668147	0.403808	-1.65462	0.0980025	0.264614
FBgn0035132	mthl10	0.727429	2067.21	-0.667692	0.268449	-2.48722	0.0128746	0.0673753
FBgn0035001	Slik	0.743167	15790.8	-0.667637	0.19051	-3.50448	0.000457498	0.00558678
FBgn0035497	CG14995	0.763429	2351.83	-0.667637	0.239225	-2.79084	0.00525715	0.0351954
FBgn0262483	Rbp	0.753889	3308.75	-0.66683	0.229877	-2.90081	0.00372196	0.027465
FBgn0261239	Hr39	0.69775	6831.72	-0.6666	0.258849	-2.57525	0.0100169	0.0568099
FBgn0250788	beta-Spec	0.834333	47510.6	-0.666589	0.184263	-3.61761	0.000297342	0.00400732
FBgn0039728	CG7896	0.765	1781.9	-0.666481	0.303642	-2.19496	0.0281665	0.116601
FBgn0034011	CG8160	0.688	39.1346	-0.666443	0.403534	-1.65152	0.0986334	0.265414
FBgn0027835	Dp1	0.778	25254.8	-0.666376	0.209382	-3.18258	0.00145971	0.0138307
FBgn0022770	Peritrophin-A	0.881667	147.789	-0.666025	0.468275	-1.4223	0.15494	0.347653
FBgn0037012	Rcd2	0.678	272.05	-0.665924	0.410131	-1.62369	0.104443	0.27508
FBgn0053208	Mical	0.732286	15753.4	-0.665272	0.286639	-2.32094	0.0202901	0.0933033
FBgn0259166	CG42271	0.771	2803.44	-0.665159	0.231873	-2.86863	0.00412252	0.029278
FBgn0038919	Qsox2	0.692	424.869	-0.665026	0.42	-1.5834	0.113331	0.288614
FBgn0013997	Nrx-IV	0.731	18068.7	-0.664919	0.201898	-3.29335	0.000990028	0.0101561
FBgn0041582	tamo	0.755	2068.89	-0.664635	0.246835	-2.69263	0.00708916	0.0441821
FBgn0033199	CG17985	0.714	865.754	-0.664449	0.306541	-2.16757	0.0301916	0.122141
FBgn0035954	Doc3	0.763	156.753	-0.664414	0.456197	-1.45642	0.145276	0.335253
FBgn0259680	Pkcdelta	0.714667	60.2582	-0.664098	0.461342	-1.43949	0.150012	0.341966
FBgn0033668	exp	0.753	386.053	-0.664032	0.385053	-1.72452	0.084614	0.24264
FBgn0037026	CG3634	0.766	3653.42	-0.664016	0.227189	-2.92275	0.0034696	0.0260946
FBgn0031820	Daxx	0.655	6259.61	-0.663858	0.201998	-3.28646	0.00101454	0.010363
FBgn0031564	CG2816	0.727	28.9472	-0.663773	0.403675	-1.64433	0.100109	0.267808
FBgn0003189	r	0.778	6982.7	-0.66371	0.20409	-3.25205	0.00114576	0.0114193
FBgn0261238	Alh	0.702231	15898.4	-0.663682	0.201507	-3.29359	0.000989168	0.010156
FBgn0265778	PDZ-GEF	0.7255	8777.12	-0.66364	0.20488	-3.23916	0.00119883	0.0117838
FBgn0026428	HDAC6	0.796286	2270.97	-0.663521	0.237702	-2.7914	0.00524802	0.035174
FBgn0003218	rdgB	0.780818	2955.47	-0.663243	0.224551	-2.95364	0.00314051	0.0243354
FBgn0266801	CG45263	0.764333	3144.36	-0.663065	0.239576	-2.76766	0.00564601	0.0370899
FBgn0040319	Gclc	0.789	1160.6	-0.663032	0.31008	-2.13826	0.0324956	0.128319
FBgn0000357	Cp18	0.792	27.9534	-0.662893	0.403603	-1.64244	0.100499	0.26832
FBgn0086677	jeb	0.778	3621.2	-0.662606	0.254143	-2.60722	0.00912803	0.0531094
FBgn0031773	Fbw5	0.742	678.752	-0.662483	0.326378	-2.0298	0.0423764	0.152801
FBgn0002917	na	0.761	5366.99	-0.662458	0.206335	-3.21059	0.00132463	0.0128054
FBgn0283712	#N/A	0.734	2871.53	-0.662349	0.225873	-2.93239	0.00336361	0.0255815
FBgn0036750	CG6034	0.662	42.0092	-0.662251	0.402739	-1.64437	0.1001	0.267808
FBgn0266377	Pde8	0.796889	2904.8	-0.6622	0.228624	-2.89645	0.00377405	0.0277163
FBgn0263772	CG43689	0.725286	2883.68	-0.66083	0.234433	-2.81884	0.00481975	0.0329336
FBgn0260386	mtg	0.743	683.922	-0.660657	0.322925	-2.04585	0.0407708	0.148632
FBgn0005386	ash1	0.693	5079.56	-0.66065	0.211489	-3.1238	0.00178533	0.0161132
FBgn0004656	fs(1)h	0.715667	25696.6	-0.660461	0.214461	-3.07963	0.00207261	0.017861
FBgn0032291	CG17118	0.756	27.0176	-0.65973	0.403159	-1.6364	0.101755	0.270476
FBgn0050361	mtt	0.7514	2685.43	-0.659662	0.26251	-2.5129	0.0119743	0.0642114
FBgn0087005	rtp	0.773	27.138	-0.659647	0.403134	-1.6363	0.101777	0.270476
FBgn0039740	ZIPIC	0.806	1129.02	-0.659456	0.287179	-2.29633	0.0216572	0.0973717
FBgn0046685	Wsck	0.73	1547.65	-0.659219	0.258989	-2.54536	0.0109165	0.0604445
FBgn0034439	CG10062	0.731333	27.3955	-0.658759	0.402964	-1.63479	0.102094	0.270931
FBgn0051004	mesh	0.7628	57.2387	-0.658655	0.463379	-1.42142	0.155196	0.348029
FBgn0050285	CG30285	0.678	89.5097	-0.658338	0.469196	-1.40312	0.160581	0.355487
FBgn0033212	LRR	0.735167	9339.76	-0.658192	0.197618	-3.33063	0.000866505	0.0091409
FBgn0034397	CG15082	0.755	164.884	-0.657991	0.453085	-1.45225	0.146433	0.33721
FBgn0033984	Lap1	0.719	2047.29	-0.657991	0.258686	-2.54359	0.0109721	0.0605267
FBgn0039026	CG7029	0.764667	13717.5	-0.657422	0.19756	-3.3277	0.000875656	0.00920482
FBgn0250907	Cht10	0.645	13467.9	-0.657285	0.472709	-1.39046	0.164388	0.360002
FBgn0003382	sha	0.717	30.4164	-0.657243	0.402483	-1.63297	0.102475	0.2717
FBgn0003308	ry	0.742	367.512	-0.656871	0.386435	-1.69982	0.0891646	0.250671
FBgn0051224	CG31224	0.722	9206.12	-0.656655	0.249389	-2.63305	0.00846213	0.0499981
FBgn0039266	CG11791	0.68125	3687.07	-0.656159	0.216505	-3.03068	0.00244	0.0202653
FBgn0039031	Gbp3	0.776	156.195	-0.655015	0.46046	-1.42252	0.154874	0.347653
FBgn0001150	gt	0.765	26.8118	-0.654586	0.402316	-1.62704	0.103728	0.274062
FBgn0038056	CG5961	0.748	1350.11	-0.654241	0.268274	-2.43871	0.0147399	0.0741981
FBgn0264747	CG44005	0.652	26.7859	-0.65415	0.402246	-1.62624	0.103898	0.274373
FBgn0003638	su(w[a])	0.729286	23452	-0.653983	0.181424	-3.60473	0.000312481	0.00412669
FBgn0267390	dop	0.703	8539.13	-0.653174	0.210484	-3.1032	0.00191441	0.0168519
FBgn0264090	CG43759	0.798	3681.38	-0.652845	0.2556	-2.55417	0.010644	0.0593773
FBgn0030961	CG7058	0.747	1456.51	-0.652842	0.265171	-2.46196	0.0138179	0.070936
FBgn0031412	CG16995	0.717	27.4718	-0.652841	0.40197	-1.62411	0.104353	0.275027
FBgn0263599	l(3)72Ab	0.729	17309	-0.652405	0.183437	-3.55656	0.000375746	0.00475572
FBgn0034856	yellow-d2	0.791	216.461	-0.652399	0.436996	-1.49292	0.135459	0.321359
FBgn0037753	CG12947	0.735	272.584	-0.652372	0.430548	-1.51521	0.129719	0.313349
FBgn0001316	klar	0.739	22077	-0.65177	0.184993	-3.52321	0.000426348	0.00531151
FBgn0083969	CG34133	0.727	3045.28	-0.651566	0.223657	-2.91324	0.00357697	0.0266761
FBgn0020257	Ppa	0.779333	8751.57	-0.651448	0.231411	-2.81512	0.00487594	0.0332793
FBgn0261698	SLO2	0.743333	3382.01	-0.651195	0.262334	-2.48231	0.0130533	0.0680667
FBgn0029905	Nf-YC	0.767	2444.27	-0.651093	0.234977	-2.77088	0.00559052	0.0368214
FBgn0083068	CG33947	0.691	403.144	-0.650694	0.37523	-1.73412	0.0828966	0.239171
FBgn0032770	CG13086	0.744667	26.8286	-0.65067	0.401656	-1.61997	0.105239	0.276525
FBgn0039500	CG5984	0.785	26.9658	-0.65016	0.401558	-1.61909	0.105427	0.276835
FBgn0037897	CG5270	0.693	2060.7	-0.650066	0.242474	-2.68098	0.00734079	0.0449737
FBgn0038967	CG13847	0.766	28.0464	-0.649898	0.401427	-1.61897	0.105454	0.276835
FBgn0033785	Sans	0.749	1592.6	-0.649692	0.33328	-1.94939	0.0512494	0.173699
FBgn0001965	Sos	0.749	6058.66	-0.649659	0.205599	-3.15983	0.00157861	0.0146317
FBgn0053513	Nmdar2	0.791714	3472.43	-0.649554	0.224998	-2.88694	0.00389011	0.0283025
FBgn0051174	CG31174	0.6685	190.015	-0.649356	0.442628	-1.46705	0.142363	0.331161
FBgn0028500	Rich	0.7	2788.46	-0.649259	0.227095	-2.85898	0.00425009	0.0298827
FBgn0051347	CG31347	0.79	36.218	-0.649223	0.439046	-1.47871	0.139217	0.326704
FBgn0034417	CG15117	0.7625	313.237	-0.649117	0.431799	-1.50328	0.132766	0.317855
FBgn0033051	Strica	0.707	381.931	-0.649112	0.398726	-1.62797	0.103532	0.273713
FBgn0037099	CG7173	0.747	65.2239	-0.648566	0.462776	-1.40147	0.161074	0.356115
FBgn0032717	CG10600	0.682	5831.77	-0.647886	0.205114	-3.15866	0.00158497	0.0146674
FBgn0033948	CG12863	0.717	793.65	-0.647561	0.30952	-2.09215	0.0364255	0.138869
FBgn0034521	Mgat1	0.773	1298.31	-0.647502	0.270758	-2.39144	0.0167825	0.0814506
FBgn0052564	CG32564	0.743	45.5842	-0.64749	0.430559	-1.50384	0.132624	0.317706
FBgn0261461	RhoGAP18B	0.7838	2782.48	-0.647487	0.271693	-2.38316	0.0171648	0.0824326
FBgn0085486	CG34457	0.676	26.5115	-0.647215	0.401094	-1.61362	0.106609	0.278277
FBgn0000541	E(bx)	0.609222	30788.7	-0.646192	0.180643	-3.57718	0.000347317	0.00446711
FBgn0040271	Sulf1	0.704	3451.19	-0.645977	0.243653	-2.65122	0.00802006	0.0480551
FBgn0085408	Shrm	0.7725	3166.35	-0.64571	0.223031	-2.89516	0.00378968	0.0277163
FBgn0002643	mam	0.76975	15181.2	-0.645548	0.217621	-2.96638	0.00301326	0.0236105
FBgn0044452	Atg2	0.762	3798.72	-0.645503	0.216447	-2.98227	0.00286123	0.0227789
FBgn0263846	CG43707	0.736857	3404.16	-0.645415	0.219269	-2.94348	0.00324542	0.0248755
FBgn0053144	CG33144	0.755	3485.46	-0.645198	0.224484	-2.87414	0.00405125	0.0289792
FBgn0003089	pip	0.747833	485.13	-0.644901	0.355095	-1.81614	0.069349	0.211618
FBgn0036680	Cpr73D	0.6975	41.0634	-0.644499	0.440407	-1.46342	0.143354	0.332556
FBgn0261059	Sfp78E	0.617	26.5374	-0.643952	0.400532	-1.60774	0.107892	0.279894
FBgn0037146	CG7470	0.783	678.592	-0.643455	0.359031	-1.7922	0.0731009	0.219413
FBgn0034903	sona	0.7726	655.632	-0.643237	0.397487	-1.61826	0.105606	0.276859
FBgn0039920	CG11360	0.581	14455	-0.64287	0.242439	-2.65168	0.00800928	0.0480315
FBgn0037536	CG2698	0.686571	4374.41	-0.642288	0.21349	-3.00851	0.00262531	0.0214161
FBgn0004595	pros	0.7865	84480.7	-0.642178	0.259465	-2.475	0.0133235	0.069143
FBgn0010894	sinu	0.741	3953.58	-0.642138	0.224108	-2.8653	0.0041661	0.029482
FBgn0032817	CG10631	0.72	6419.93	-0.641896	0.20669	-3.1056	0.00189895	0.0167604
FBgn0033932	Dh44-R1	0.764	391.79	-0.641767	0.397311	-1.61528	0.106251	0.27786
FBgn0039523	CG12885	0.719	26.2539	-0.641728	0.400175	-1.60362	0.108798	0.281693
FBgn0003130	Poxn	0.73	172.533	-0.641238	0.446998	-1.43454	0.151417	0.3434
FBgn0038765	CG4424	0.674	345.662	-0.640858	0.390349	-1.64176	0.10064	0.26863
FBgn0052791	DIP-alpha	0.728333	1050.74	-0.640386	0.305121	-2.09879	0.0358354	0.137279
FBgn0061200	Nup153	0.695333	14002	-0.640267	0.195003	-3.28337	0.00102575	0.0104505
FBgn0042106	CG18754	0.7055	31.9866	-0.640006	0.416498	-1.53664	0.124382	0.305442
FBgn0261269	conv	0.685	1865.61	-0.639291	0.253335	-2.5235	0.0116193	0.0630459
FBgn0037918	CG6791	0.741	8198.12	-0.639001	0.196813	-3.24674	0.00116733	0.0115643
FBgn0035308	CG15822	0.746	1088.05	-0.638647	0.309721	-2.06201	0.0392067	0.145242
FBgn0086778	nAChRalpha7	0.67475	5201.83	-0.638371	0.224829	-2.83936	0.00452044	0.0313146
FBgn0029944	Dok	0.724	1665.54	-0.638234	0.258807	-2.46606	0.0136608	0.0703722
FBgn0260660	Mp	0.74225	4206.6	-0.638072	0.226337	-2.81913	0.00481544	0.0329336
FBgn0026160	tna	0.795	14421.1	-0.63788	0.212206	-3.00595	0.0026475	0.0215528
FBgn0000808	gd	0.7665	170.981	-0.637803	0.450161	-1.41683	0.156532	0.349645
FBgn0010401	Os-C	0.74	26.7264	-0.637595	0.399416	-1.59632	0.110417	0.284278
FBgn0033791	Drl-2	0.765	3748.42	-0.637229	0.236053	-2.69952	0.00694396	0.0435048
FBgn0261885	osa	0.707167	25009.9	-0.636842	0.221419	-2.87618	0.00402516	0.0288793
FBgn0039831	CG12054	0.785	6962.99	-0.63654	0.201704	-3.15581	0.00160052	0.014754
FBgn0011739	wts	0.786	4099	-0.636473	0.231829	-2.74544	0.00604303	0.0390306
FBgn0004509	Fur1	0.743889	4571.76	-0.636068	0.249849	-2.54581	0.0109024	0.0604419
FBgn0037601	Cyp313b1	0.737	27.1456	-0.635625	0.399042	-1.59288	0.111187	0.28552
FBgn0250789	alpha-Spec	0.81075	44619.7	-0.635276	0.183217	-3.46734	0.000525629	0.00616772
FBgn0027558	Pgant3	0.758	2129.48	-0.635214	0.241063	-2.63506	0.00841225	0.0498458
FBgn0037796	CG12814	0.78775	2258.78	-0.635212	0.237083	-2.67927	0.00737818	0.0451563
FBgn0039056	CenB1A	0.775	2836.28	-0.634997	0.232309	-2.73341	0.00626819	0.0402015
FBgn0263240	Coop	0.819	1655.07	-0.63492	0.266378	-2.38353	0.0171474	0.0823823
FBgn0020294	ko	0.742	4152.1	-0.634691	0.221465	-2.86588	0.00415854	0.029446
FBgn0039665	CG2310	0.824	1732.73	-0.63455	0.252003	-2.51802	0.0118016	0.0636293
FBgn0261113	Xrp1	0.754857	17774.7	-0.634318	0.214954	-2.95094	0.00316806	0.0244693
FBgn0036690	Ilp8	0.829	36.7876	-0.63424	0.398222	-1.59268	0.111232	0.285573
FBgn0085436	Not1	0.7215	29202.3	-0.633877	0.204242	-3.10355	0.00191212	0.0168442
FBgn0028647	CG11902	0.68	1710.8	-0.633735	0.254786	-2.48732	0.0128708	0.0673753
FBgn0038165	Task6	0.7385	8635.4	-0.633411	0.196529	-3.22299	0.00126861	0.0123542
FBgn0026577	CG8677	0.663	11182.8	-0.633404	0.217738	-2.90902	0.0036256	0.0269376
FBgn0036501	CG7272	0.8	461.881	-0.632755	0.374511	-1.68955	0.0911139	0.253361
FBgn0032821	CdGAPr	0.722	8960.72	-0.63267	0.198244	-3.19138	0.00141596	0.0134913
FBgn0025864	Crag	0.795667	8067.36	-0.632669	0.196254	-3.22373	0.00126535	0.0123325
FBgn0010303	hep	0.7446	4570.24	-0.632445	0.212445	-2.97699	0.00291093	0.023036
FBgn0034218	CG18467	0.77	260.031	-0.631453	0.464114	-1.36056	0.173654	0.372451
FBgn0263220	Hk	0.766667	1920.77	-0.631093	0.251317	-2.51115	0.0120339	0.0644731
FBgn0034723	CG13506	0.787	2277.13	-0.631069	0.243412	-2.59259	0.00952549	0.0547796
FBgn0043005	prt	0.738	787.945	-0.630888	0.388636	-1.62334	0.104517	0.275094
FBgn0035078	Tpc2	0.721	72.606	-0.630747	0.465009	-1.35642	0.174966	0.374523
FBgn0085377	CG34348	0.8	957.047	-0.630637	0.307337	-2.05194	0.0401751	0.147362
FBgn0040397	CG3655	0.7985	3397.49	-0.630329	0.219242	-2.87504	0.00403978	0.0289319
FBgn0033491	CG18011	0.694	991.608	-0.62969	0.291653	-2.15904	0.0308472	0.123825
FBgn0042630	Sox21b	0.754	1434.58	-0.629603	0.270606	-2.32664	0.0199844	0.0925045
FBgn0002872	mu2	0.682333	2987.89	-0.628677	0.225806	-2.78414	0.00536694	0.0357696
FBgn0267351	Topors	0.744	3125.34	-0.628369	0.230722	-2.72349	0.00645971	0.0411418
FBgn0004598	Fur2	0.741111	8909.83	-0.628066	0.206285	-3.04464	0.00232956	0.019525
FBgn0052666	Drak	0.789	4792.42	-0.627066	0.226043	-2.77409	0.00553557	0.0366729
FBgn0028525	c(2)M	0.639	28.0997	-0.627054	0.39745	-1.57769	0.114637	0.290865
FBgn0085250	CG34221	0.81	28.0997	-0.627054	0.39745	-1.57769	0.114637	0.290865
FBgn0000709	fliI	0.772	3350.67	-0.625829	0.233606	-2.679	0.00738432	0.0451706
FBgn0004864	hop	0.784	4194.04	-0.625708	0.212105	-2.94999	0.00317786	0.0244814
FBgn0039354	Lgr3	0.75	155.899	-0.625671	0.454982	-1.37516	0.169083	0.366475
FBgn0030505	NFAT	0.733714	5245.93	-0.625545	0.205523	-3.04367	0.0023371	0.0195607
FBgn0039022	Nepl13	0.722	35.5866	-0.625492	0.396738	-1.57659	0.114891	0.291014
FBgn0023524	CG3078	0.727	2949.47	-0.625371	0.22648	-2.76126	0.0057578	0.0376168
FBgn0038958	CG13857	0.751	36.2174	-0.624948	0.396606	-1.57574	0.115085	0.291259
FBgn0026181	Rok	0.79075	6214.41	-0.624608	0.203579	-3.06813	0.00215401	0.0183638
FBgn0038431	CG10405	0.702	122.562	-0.624417	0.420257	-1.4858	0.137332	0.323709
FBgn0086655	jing	0.71275	16319.6	-0.624326	0.208166	-2.99918	0.00270707	0.0218436
FBgn0004957	por	0.788	1337.88	-0.62403	0.26871	-2.32232	0.0202158	0.0931491
FBgn0032702	CG10376	0.711	1489.13	-0.623709	0.268178	-2.32572	0.0200334	0.0926593
FBgn0261618	larp	0.747571	10919.6	-0.623632	0.216876	-2.87553	0.00403352	0.0289045
FBgn0038099	CG7091	0.713	117.564	-0.623523	0.467126	-1.33481	0.181939	0.38251
FBgn0039668	Trc8	0.77275	3492.84	-0.623147	0.220856	-2.82151	0.00477979	0.0327545
FBgn0260399	gwl	0.743	1925.03	-0.622603	0.251826	-2.47235	0.0134229	0.0693656
FBgn0266569	CG42259	0.718	675.172	-0.622542	0.324326	-1.91949	0.0549218	0.181599
FBgn0036273	INPP5E	0.725	790.755	-0.622435	0.309867	-2.00871	0.0445677	0.158071
FBgn0038837	KaiR1D	0.773	6312.56	-0.622427	0.209096	-2.97675	0.00291318	0.0230385
FBgn0034565	CG15650	0.79	26.1762	-0.62183	0.396674	-1.56761	0.116972	0.293912
FBgn0029997	CG2258	0.79	2489.85	-0.621703	0.238966	-2.60164	0.00927795	0.0537238
FBgn0033246	ACC	0.762667	6258.32	-0.621553	0.23066	-2.69467	0.00704588	0.0439353
FBgn0053554	Nipped-A	0.569	21894.7	-0.621509	0.200926	-3.09322	0.00198001	0.0172382
FBgn0031759	lid	0.722	16723	-0.621186	0.218725	-2.84003	0.00451091	0.0312718
FBgn0011224	heph	0.73152	24361.4	-0.621024	0.219435	-2.8301	0.0046533	0.0320722
FBgn0039620	wat	0.777	364.383	-0.620637	0.452085	-1.37283	0.169804	0.36717
FBgn0039641	CG14511	0.767	220.752	-0.620543	0.430007	-1.4431	0.148993	0.340636
FBgn0261862	whd	0.7685	3973.48	-0.620269	0.215461	-2.8788	0.00399192	0.0287621
FBgn0036518	RhoGAP71E	0.769286	7290.35	-0.619242	0.238265	-2.59896	0.00935063	0.0540612
FBgn0037908	dpr5	0.788	456.74	-0.619086	0.391167	-1.58267	0.113498	0.288837
FBgn0031813	CG9527	0.74825	1428.37	-0.618982	0.265669	-2.3299	0.0198116	0.0921346
FBgn0260942	bond	0.836	442.241	-0.618829	0.37101	-1.66796	0.0953246	0.260036
FBgn0004456	mew	0.744333	3438.71	-0.61882	0.230618	-2.68331	0.00728968	0.0447296
FBgn0035888	CG7120	0.765	1081.06	-0.618759	0.295911	-2.09103	0.0365255	0.139073
FBgn0000140	asp	0.694	6402.11	-0.618529	0.200061	-3.0917	0.00199012	0.0173009
FBgn0000567	Eip74EF	0.7524	10814.6	-0.618485	0.254553	-2.42969	0.0151116	0.0757488
FBgn0036837	CG18135	0.7806	3312.31	-0.618421	0.220797	-2.80087	0.00509657	0.0344887
FBgn0035282	CNMa	0.799	157.205	-0.618272	0.461998	-1.33826	0.180813	0.380878
FBgn0028527	CG18507	0.7532	947.78	-0.618148	0.294567	-2.09849	0.0358617	0.137291
FBgn0016984	sktl	0.773	3464.7	-0.618114	0.222901	-2.77304	0.00555355	0.0366849
FBgn0034408	sano	0.796333	4898.82	-0.618041	0.242794	-2.54554	0.010911	0.0604419
FBgn0031188	CG14613	0.768	1238.78	-0.61803	0.277434	-2.22766	0.0259031	0.110245
FBgn0031187	Usp2	0.728667	9855.71	-0.617762	0.200696	-3.0781	0.00208322	0.0179142
FBgn0052248	CG32248	0.732	29.0326	-0.617606	0.395694	-1.56082	0.118567	0.296791
FBgn0039663	CG2321	0.776	443.551	-0.617382	0.369036	-1.67296	0.0943359	0.258582
FBgn0011740	alpha-Man-IIa	0.741	5422.25	-0.617101	0.21367	-2.88811	0.00387568	0.0282945
FBgn0025641	DAAM	0.757667	7772.6	-0.616837	0.198133	-3.11325	0.00185037	0.0165201
FBgn0040324	Ephrin	0.618	11214.9	-0.616686	0.245238	-2.51465	0.0119152	0.0639523
FBgn0030412	Tomosyn	0.688286	5466.11	-0.616619	0.210477	-2.92963	0.00339369	0.0256954
FBgn0032166	CG4619	0.668	1204.6	-0.616392	0.278526	-2.21305	0.026894	0.113504
FBgn0036032	CG16711	0.7295	2648.6	-0.616346	0.229489	-2.68573	0.00723708	0.0445906
FBgn0000044	Act57B	0.838	7273.97	-0.616151	0.206313	-2.98648	0.00282206	0.0225424
FBgn0015919	caup	0.76	1358.92	-0.615833	0.287004	-2.14573	0.0318948	0.126749
FBgn0261085	Syt12	0.733	429.473	-0.615797	0.390512	-1.57689	0.11482	0.290972
FBgn0041184	Socs36E	0.785333	5446.32	-0.615568	0.20964	-2.93631	0.00332145	0.025358
FBgn0038803	CG5191	0.824167	1888.72	-0.615312	0.257874	-2.38609	0.0170285	0.082085
FBgn0003499	sr	0.7492	483.368	-0.615226	0.378986	-1.62335	0.104515	0.275094
FBgn0003277	RpII215	0.761	12918.1	-0.614879	0.198264	-3.10132	0.00192663	0.0169058
FBgn0032506	CG9395	0.732	4480.96	-0.614287	0.212905	-2.88527	0.00391078	0.0283835
FBgn0051089	CG31089	0.692	25.2419	-0.613765	0.395286	-1.55271	0.120492	0.299471
FBgn0030817	CG4991	0.7812	25.1642	-0.613526	0.395252	-1.55224	0.120604	0.299671
FBgn0029707	CG12688	0.662	25.3699	-0.613444	0.395219	-1.55216	0.120623	0.299671
FBgn0001147	gsb-n	0.683	271.34	-0.613294	0.417795	-1.46793	0.142123	0.330862
FBgn0031414	eys	0.74	2607.98	-0.613061	0.275232	-2.22743	0.0259183	0.110245
FBgn0025625	Sik2	0.743	6923.47	-0.612653	0.201249	-3.04426	0.00233255	0.0195363
FBgn0004839	otk	0.7525	16118.4	-0.612382	0.197681	-3.09783	0.00194941	0.0170466
FBgn0035815	Snmp2	0.691	25.6625	-0.611796	0.394887	-1.5493	0.121311	0.300519
FBgn0039747	AdoR	0.767	47.4089	-0.611717	0.45346	-1.349	0.177337	0.377286
FBgn0038606	CG15803	0.727	579.77	-0.611594	0.339002	-1.8041	0.0712155	0.215492
FBgn0023416	Ac3	0.652	6376.77	-0.611564	0.199439	-3.06642	0.00216641	0.0184563
FBgn0033579	CG13229	0.736	444.084	-0.611495	0.37646	-1.62433	0.104305	0.274962
FBgn0039209	REPTOR	0.768143	2229.9	-0.610971	0.295469	-2.0678	0.0386589	0.144154
FBgn0037848	Tsp86D	0.84	2478.23	-0.610909	0.245113	-2.49235	0.0126899	0.0668858
FBgn0033234	MFS12	0.718667	164.517	-0.610734	0.450536	-1.35557	0.175236	0.374819
FBgn0003483	spn-E	0.701	678.39	-0.610577	0.348369	-1.75268	0.0796575	0.232473
FBgn0036369	CG10089	0.7475	614.725	-0.61037	0.342668	-1.78123	0.0748752	0.223556
FBgn0026059	Mhcl	0.725125	7807.21	-0.610368	0.202309	-3.01701	0.00255284	0.020983
FBgn0261552	ps	0.753056	3470.99	-0.610232	0.23079	-2.64411	0.00819072	0.0488245
FBgn0030481	CG1662	0.799	639.727	-0.609918	0.329087	-1.85336	0.0638303	0.20041
FBgn0085451	htk	0.738	11058.4	-0.609873	0.191225	-3.18929	0.00142623	0.0135566
FBgn0041585	olf186-F	0.749	3601.92	-0.609619	0.237836	-2.56319	0.0103716	0.0584047
FBgn0015360	oxt	0.749	2162.02	-0.609506	0.240487	-2.53447	0.0112619	0.0618334
FBgn0036052	CG10809	0.782	2544.87	-0.609203	0.231206	-2.63489	0.00841645	0.0498458
FBgn0025633	CG13366	0.706714	8291.55	-0.608847	0.193699	-3.14327	0.00167071	0.0153181
FBgn0028494	CG6424	0.775	59.7185	-0.608734	0.459139	-1.32582	0.184901	0.386142
FBgn0052694	CG32694	0.754714	58.0951	-0.608565	0.441977	-1.37691	0.168539	0.365894
FBgn0020416	Idgf1	0.71	246.131	-0.608263	0.424852	-1.43171	0.152228	0.343963
FBgn0030087	CG7766	0.792	6011.35	-0.608106	0.21418	-2.83922	0.00452234	0.0313146
FBgn0032168	CG13126	0.715	976.005	-0.608029	0.308015	-1.97402	0.0483793	0.167062
FBgn0037028	CG3618	0.721	6489.14	-0.607959	0.200237	-3.0362	0.00239583	0.0199541
FBgn0024150	Ac78C	0.7454	1849.71	-0.60789	0.285364	-2.13023	0.0331527	0.129927
FBgn0037979	GCC185	0.699	2143.69	-0.607614	0.243138	-2.49905	0.0124526	0.0660332
FBgn0051998	CG31998	0.6025	11196	-0.607236	0.207823	-2.92188	0.00347922	0.0261112
FBgn0035196	CG9129	0.797	26.7096	-0.607179	0.393945	-1.54128	0.123249	0.303912
FBgn0035171	CG12502	0.760333	941.198	-0.607156	0.378995	-1.60202	0.109152	0.282424
FBgn0004875	enc	0.733286	13082	-0.606814	0.195053	-3.11101	0.00186448	0.0165743
FBgn0085245	CG34216	0.679	28.1318	-0.606596	0.393736	-1.54061	0.123411	0.304155
FBgn0027342	fz4	0.736	1874.68	-0.606527	0.247759	-2.44805	0.0143632	0.0729183
FBgn0037379	CG10979	0.707	2096.69	-0.606222	0.249524	-2.42951	0.0151192	0.0757548
FBgn0029839	CG4660	0.779	401.633	-0.606008	0.399292	-1.5177	0.129089	0.312553
FBgn0035689	CG7376	0.697	2214.01	-0.60585	0.239237	-2.53243	0.0113277	0.061995
FBgn0036844	Mkp3	0.78725	3846	-0.605848	0.218496	-2.77281	0.00555746	0.0366903
FBgn0011818	oaf	0.77	2873.11	-0.605649	0.261749	-2.31386	0.0206755	0.0946005
FBgn0032399	CG6785	0.745	120.218	-0.605555	0.46629	-1.29867	0.194058	0.397051
FBgn0265574	Cdc5	0.752	3727.6	-0.605209	0.216508	-2.79532	0.00518487	0.0349472
FBgn0031304	CG4552	0.8	1729.26	-0.605201	0.254973	-2.37359	0.017616	0.0841247
FBgn0016715	Reg-2	0.784	395.571	-0.60492	0.457875	-1.32115	0.186452	0.388157
FBgn0261710	nocte	0.737	35092.3	-0.604642	0.235151	-2.5713	0.0101319	0.0573452
FBgn0037395	CG10280	0.7575	24.6581	-0.604316	0.39359	-1.53539	0.124687	0.305874
FBgn0013307	Odc1	0.786	40.5021	-0.604242	0.392684	-1.53875	0.123866	0.304802
FBgn0262840	CG43204	0.747	24.7785	-0.60409	0.393535	-1.53503	0.124775	0.306007
FBgn0036729	CG13733	0.726	27.2675	-0.603602	0.393235	-1.53497	0.124792	0.306007
FBgn0038693	unc79	0.73	3973.25	-0.6036	0.233228	-2.58802	0.00965285	0.0553517
FBgn0035574	RhoGEF64C	0.719	1055.62	-0.603501	0.318988	-1.89192	0.0585011	0.189385
FBgn0034501	CG13868	0.798	8646.58	-0.603176	0.254666	-2.3685	0.0178605	0.0850643
FBgn0037541	CG2747	0.672833	9041.45	-0.60294	0.202938	-2.97105	0.00296783	0.0233621
FBgn0013272	Gp150	0.824833	19638.2	-0.60266	0.18252	-3.30188	0.000960402	0.00988625
FBgn0263743	CG43668	0.65	40.2018	-0.602586	0.392387	-1.53569	0.124613	0.30582
FBgn0034590	Magi	0.73	3174.55	-0.602473	0.221377	-2.72148	0.00649909	0.0413263
FBgn0039588	mIF2	0.702	641.208	-0.602313	0.349721	-1.72227	0.0850211	0.243414
FBgn0033115	Spn42De	0.7565	98.0002	-0.602169	0.471977	-1.27584	0.202011	0.406205
FBgn0266101	CG44838	0.714667	6183.7	-0.601894	0.20058	-3.00076	0.00269304	0.0217895
FBgn0050046	CG30046	0.725	893.407	-0.601839	0.325063	-1.85145	0.0641044	0.200864
FBgn0265630	sno	0.725	4799.98	-0.601803	0.207873	-2.89506	0.00379091	0.0277163
FBgn0260431	CG42526	0.667	163.747	-0.601798	0.460512	-1.3068	0.191279	0.394005
FBgn0037685	Or85f	0.724	44.8941	-0.601095	0.455242	-1.32039	0.186706	0.388481
FBgn0262605	CG43131	0.632	24.521	-0.60109	0.392996	-1.52951	0.126139	0.307788
FBgn0259213	side-II	0.726	2330.66	-0.60062	0.241381	-2.48827	0.0128367	0.0673206
FBgn0262717	Skeletor	0.754	1477.2	-0.600496	0.266805	-2.25069	0.0244052	0.105735
FBgn0028370	kek3	0.719	1356.53	-0.600451	0.272599	-2.20269	0.0276164	0.115499
FBgn0086758	chinmo	0.744333	11039.1	-0.600409	0.18934	-3.17106	0.00151884	0.01425
FBgn0262351	CG43049	0.61	26.2463	-0.600235	0.392683	-1.52855	0.126376	0.30824
FBgn0036962	CG17122	0.774	156.665	-0.60013	0.453306	-1.3239	0.185538	0.387095
FBgn0261793	Trf2	0.704667	12741.1	-0.599886	0.199523	-3.0066	0.00264183	0.0215214
FBgn0053329	Sp212	0.696	24.9752	-0.59985	0.392723	-1.52741	0.126658	0.308865
FBgn0038975	Nrx-1	0.780444	6846.87	-0.599835	0.222018	-2.70174	0.00689779	0.0433149
FBgn0038721	subdued	0.7064	1893.49	-0.599763	0.247239	-2.42584	0.0152729	0.0762456
FBgn0031975	Tg	0.7655	258.626	-0.599594	0.444773	-1.34809	0.17763	0.377645
FBgn0030706	Lrp4	0.729	6961.12	-0.599567	0.218374	-2.74559	0.0060402	0.0390306
FBgn0264273	Sema2b	0.77775	9716.38	-0.599382	0.23156	-2.58845	0.00964099	0.0553103
FBgn0259111	Ndae1	0.7678	2570.27	-0.599343	0.281795	-2.12687	0.0334306	0.130758
FBgn0029922	CG14431	0.728	1011.62	-0.599259	0.304933	-1.96522	0.0493893	0.169322
FBgn0035673	CG6602	0.645	26.2739	-0.599044	0.413287	-1.44946	0.147208	0.338235
FBgn0035041	CG13594	0.71	705.464	-0.598947	0.360537	-1.66126	0.0966606	0.262358
FBgn0030349	CG10353	0.776143	4173.21	-0.59884	0.212133	-2.82295	0.00475841	0.0326832
FBgn0260481	CG32454	0.709	73.3531	-0.598684	0.471651	-1.26934	0.204321	0.409066
FBgn0030970	CG7326	0.763	674.189	-0.598641	0.323914	-1.84815	0.0645812	0.201668
FBgn0036896	wnd	0.73675	6520.33	-0.598091	0.201462	-2.96875	0.00299016	0.0234758
FBgn0011653	mas	0.7405	1409.63	-0.597907	0.311448	-1.91977	0.0548873	0.181535
FBgn0011296	l(2)efl	0.836	1094.12	-0.597716	0.283741	-2.10656	0.0351561	0.135399
FBgn0016641	PTP-ER	0.744	3644.44	-0.597706	0.216093	-2.76597	0.0056754	0.0372009
FBgn0011603	ine	0.764	818.158	-0.597591	0.38396	-1.55639	0.119616	0.298268
FBgn0027521	CG3679	0.711	1501.39	-0.597429	0.26208	-2.27957	0.0226333	0.100433
FBgn0038651	Epg5	0.691	5501.56	-0.59738	0.225436	-2.64988	0.00805195	0.0482145
FBgn0036206	CG5964	0.742	24.3579	-0.597346	0.392302	-1.52267	0.127842	0.310101
FBgn0037227	TwdlV	0.838	26.8041	-0.597242	0.392072	-1.5233	0.127684	0.309909
FBgn0029719	CG15473	0.726	161.122	-0.597147	0.457545	-1.30511	0.191855	0.394303
FBgn0003651	svp	0.7705	2297.38	-0.597022	0.240945	-2.47784	0.0132182	0.068716
FBgn0259151	CG42266	0.678	37.9191	-0.596958	0.443943	-1.34467	0.178731	0.378542
FBgn0031906	CG5160	0.762	281.716	-0.596206	0.415708	-1.43419	0.151517	0.3434
FBgn0040600	CG13631	0.83	212.867	-0.596185	0.460594	-1.29438	0.195533	0.39903
FBgn0039064	CG4467	0.7315	8312.62	-0.596134	0.197635	-3.01633	0.00255851	0.0210151
FBgn0263236	SP1029	0.823	5506.99	-0.59612	0.26469	-2.25214	0.0243134	0.105453
FBgn0033353	CG13749	0.655	30.3711	-0.595946	0.418981	-1.42237	0.154919	0.347653
FBgn0004655	wapl	0.729	6013.91	-0.595886	0.202444	-2.94345	0.00324572	0.0248755
FBgn0050020	CG30020	0.721	7247.47	-0.595867	0.201614	-2.95548	0.00312182	0.0242221
FBgn0052085	CG32085	0.776	989.934	-0.595799	0.298824	-1.99381	0.0461724	0.162264
FBgn0041194	Prat2	0.751	38.7605	-0.595751	0.442519	-1.34627	0.178215	0.378147
FBgn0029157	ssh	0.75875	6623.82	-0.595213	0.199107	-2.98942	0.00279511	0.0223721
FBgn0003209	raw	0.7392	3288.67	-0.594897	0.239907	-2.4797	0.0131494	0.0684479
FBgn0033112	Spn42Db	0.6555	24.7358	-0.594628	0.391748	-1.51788	0.129044	0.312507
FBgn0003255	rk	0.72	683.461	-0.594283	0.351596	-1.69025	0.0909809	0.253292
FBgn0000017	Abl	0.756	14875.8	-0.594277	0.207096	-2.86958	0.00411021	0.0292521
FBgn0050418	nord	0.783	1169.77	-0.594125	0.280469	-2.11832	0.0341477	0.132432
FBgn0030266	CG11122	0.758	6855.39	-0.594015	0.197715	-3.00439	0.0026611	0.0216044
FBgn0035734	CG14823	0.723333	24.1948	-0.593037	0.391495	-1.5148	0.129823	0.313438
FBgn0026369	Sara	0.717	4222.14	-0.592802	0.212366	-2.79142	0.00524777	0.035174
FBgn0015774	NetB	0.775429	7869.56	-0.592155	0.237669	-2.49151	0.01272	0.0668858
FBgn0034475	Obp56h	0.772	42.7561	-0.592073	0.39032	-1.51689	0.129294	0.312924
FBgn0010399	Nmdar1	0.784	2177.98	-0.592048	0.285412	-2.07436	0.0380454	0.142528
FBgn0027343	fz3	0.748667	1094.18	-0.59195	0.294998	-2.00663	0.0447896	0.158763
FBgn0020300	geko	0.682	371.809	-0.591837	0.38501	-1.5372	0.124245	0.305302
FBgn0036381	CG8745	0.761	854.348	-0.591662	0.397365	-1.48896	0.136497	0.322732
FBgn0035856	CG13679	0.764	24.1521	-0.59163	0.391227	-1.51224	0.130473	0.314227
FBgn0034976	CG4049	0.735	4219.29	-0.591499	0.226063	-2.61653	0.00888298	0.0519373
FBgn0052600	dpr8	0.783	1775.12	-0.591419	0.2509	-2.35719	0.0184138	0.0871657
FBgn0034785	CG3649	0.718	454.201	-0.590699	0.384124	-1.53778	0.124102	0.305256
FBgn0034264	Dlish	0.704	1172.97	-0.5899	0.284594	-2.07277	0.0381933	0.143
FBgn0024291	Sirt1	0.754	5817.9	-0.589845	0.221434	-2.66376	0.00772738	0.0466463
FBgn0037218	aux	0.68625	4554.18	-0.589805	0.212648	-2.77363	0.00554354	0.0366729
FBgn0034512	CG18067	0.727	479.394	-0.589743	0.39531	-1.49185	0.135738	0.32172
FBgn0030156	CG15247	0.787	25.3867	-0.589719	0.390753	-1.50919	0.131251	0.315351
FBgn0037098	Wnk	0.672	7868.06	-0.589381	0.198833	-2.9642	0.0030347	0.0237316
FBgn0032803	CG13082	0.762	699.458	-0.589322	0.449694	-1.3105	0.190028	0.392582
FBgn0261787	brun	0.705	3109.5	-0.589035	0.224508	-2.62367	0.00869888	0.0511086
FBgn0033494	KCNQ	0.728556	363.486	-0.588974	0.390039	-1.51004	0.131033	0.315102
FBgn0261555	CG42673	0.776	5634.25	-0.588653	0.219015	-2.68773	0.00719405	0.0444667
FBgn0000228	Bsg25D	0.746143	3464.09	-0.588573	0.219108	-2.68622	0.00722644	0.0445712
FBgn0264556	Gr39a	0.616	138.187	-0.58843	0.470019	-1.25193	0.210596	0.41713
FBgn0001187	Hex-C	0.736	39.3696	-0.588358	0.389727	-1.50967	0.131128	0.315211
FBgn0034636	twz	0.774	3912.98	-0.588291	0.246132	-2.39015	0.0168415	0.0815706
FBgn0051216	Naam	0.758	341.274	-0.588106	0.414482	-1.41889	0.15593	0.348953
FBgn0032663	CG15153	0.742	111.953	-0.587893	0.391107	-1.50315	0.1328	0.317855
FBgn0038621	CG10864	0.776	51.0536	-0.587865	0.461742	-1.27315	0.202966	0.407332
FBgn0031060	CG14231	0.79	922.875	-0.587513	0.297536	-1.9746	0.0483138	0.16691
FBgn0041210	HDAC4	0.733875	3599.1	-0.587183	0.218451	-2.68794	0.0071895	0.0444667
FBgn0015331	abs	0.719	2768.25	-0.586741	0.227462	-2.57951	0.00989392	0.0564352
FBgn0261588	pdm3	0.77775	11391.6	-0.586693	0.23987	-2.44587	0.0144501	0.0732344
FBgn0023540	CG3630	0.7265	830.585	-0.586662	0.307607	-1.90718	0.0564974	0.185011
FBgn0263993	CG43736	0.734909	11110.6	-0.586627	0.201262	-2.91474	0.00355989	0.0265983
FBgn0036311	CG17666	0.685	24.5118	-0.586588	0.390221	-1.50322	0.132783	0.317855
FBgn0033108	CG15236	0.735	6719.27	-0.585878	0.26745	-2.19061	0.0284804	0.11756
FBgn0000719	fog	0.687	3057.71	-0.585857	0.236827	-2.47378	0.0133693	0.0692524
FBgn0051807	CG31807	0.668	24.2725	-0.585744	0.390075	-1.50162	0.133195	0.318606
FBgn0243516	Vrp1	0.720667	3351.38	-0.585611	0.227265	-2.57678	0.00997264	0.05664
FBgn0026189	prominin-like	0.716714	24183.9	-0.585192	0.211708	-2.76415	0.00570711	0.0373676
FBgn0030090	fend	0.714	1165.27	-0.585126	0.278542	-2.10068	0.0356692	0.136818
FBgn0263968	nonC	0.73	7008.82	-0.585087	0.19978	-2.92865	0.00340433	0.0257432
FBgn0031182	Cyp6t1	0.688	82.6353	-0.585082	0.466682	-1.25371	0.209948	0.416608
FBgn0011660	Pms2	0.672	2663.82	-0.584593	0.239244	-2.44351	0.0145454	0.0735294
FBgn0051678	CG31678	0.722	3487.74	-0.584182	0.218749	-2.67056	0.00757245	0.0459908
FBgn0053111	CG33111	0.7542	2243.62	-0.58403	0.240496	-2.42844	0.0151638	0.0758827
FBgn0020307	dve	0.7895	2805.95	-0.583704	0.247996	-2.35368	0.0185885	0.0878528
FBgn0032685	CG10211	0.763	619.861	-0.583306	0.342245	-1.70435	0.0883154	0.249191
FBgn0026060	Mipp2	0.729	57.5652	-0.583004	0.466579	-1.24953	0.211471	0.418167
FBgn0039040	CG13833	0.686	23.8686	-0.582723	0.389524	-1.49599	0.134657	0.320561
FBgn0035317	Oseg2	0.735	23.8686	-0.582723	0.389524	-1.49599	0.134657	0.320561
FBgn0259167	CG42272	0.7405	150.28	-0.582393	0.455779	-1.2778	0.201321	0.405433
FBgn0027356	Amph	0.727667	1993.39	-0.582344	0.246348	-2.36391	0.0180833	0.0858107
FBgn0052133	Ptip	0.677	6357.18	-0.582333	0.21556	-2.70149	0.00690295	0.0433162
FBgn0052459	CG32459	0.686	23.7832	-0.58149	0.389288	-1.49373	0.135247	0.321324
FBgn0264270	Sxl	0.73964	17387.3	-0.580786	0.206978	-2.80603	0.00501565	0.0340572
FBgn0025836	RhoGAP1A	0.670333	14770.9	-0.580227	0.191641	-3.02767	0.00246444	0.0204167
FBgn0033438	Mmp2	0.766333	17446.5	-0.580007	0.214631	-2.70234	0.00688532	0.0433149
FBgn0036732	Oatp74D	0.809	8422.78	-0.579993	0.267423	-2.16883	0.0300959	0.122007
FBgn0003557	Su(dx)	0.763	4554.84	-0.579771	0.212745	-2.72519	0.00642646	0.0410553
FBgn0037144	CG7458	0.748	104.231	-0.579726	0.471486	-1.22957	0.218858	0.427802
FBgn0034736	gas	0.775	70.1432	-0.579248	0.472291	-1.22646	0.220024	0.429438
FBgn0032076	Argl	0.752	156.731	-0.579203	0.468423	-1.2365	0.216274	0.42419
FBgn0000463	Dl	0.754	3412.38	-0.578792	0.25141	-2.30218	0.0213249	0.0964968
FBgn0262738	norpA	0.765	5447.22	-0.578771	0.223686	-2.58743	0.00966949	0.0554204
FBgn0038894	CG15497	0.777	28.7093	-0.578206	0.388253	-1.48925	0.136421	0.322732
FBgn0024366	CG11409	0.724	231.026	-0.578172	0.466339	-1.23981	0.215045	0.422918
FBgn0028979	tio	0.691	2266.43	-0.577869	0.241315	-2.39467	0.0166353	0.0810001
FBgn0026441	ear	0.746	3952.34	-0.577389	0.214878	-2.68706	0.00720841	0.0445061
FBgn0029890	Fum2	0.815	30.9257	-0.576832	0.40544	-1.42273	0.154814	0.347653
FBgn0032026	CG7627	0.707	2891.13	-0.576346	0.240083	-2.40061	0.0163677	0.0800852
FBgn0011225	jar	0.777333	10537.9	-0.576118	0.194914	-2.95576	0.003119	0.0242159
FBgn0039738	Mgat2	0.832	5031.92	-0.574508	0.236406	-2.43017	0.0150917	0.0756811
FBgn0032479	CG16974	0.75	15084.1	-0.574358	0.184911	-3.10613	0.00189555	0.0167478
FBgn0086674	Tpst	0.765333	1606.11	-0.574161	0.285375	-2.01195	0.0442247	0.157182
FBgn0261804	CG42750	0.7605	1129.06	-0.573689	0.284718	-2.01494	0.043911	0.156516
FBgn0013576	mtd	0.766522	12776.9	-0.573205	0.188124	-3.04695	0.00231173	0.0193893
FBgn0035638	Tektin-C	0.852	23.9036	-0.573141	0.387617	-1.47863	0.13924	0.326704
FBgn0028539	Eato	0.697	10375.1	-0.572979	0.20152	-2.84328	0.00446514	0.0310811
FBgn0024913	Actbeta	0.623	4771.63	-0.571947	0.208874	-2.73823	0.00617708	0.0396812
FBgn0041111	lilli	0.741444	5881.63	-0.571864	0.252177	-2.26771	0.0233469	0.102417
FBgn0034072	Dg	0.73475	29126.7	-0.571734	0.185768	-3.07767	0.00208628	0.0179275
FBgn0045035	tefu	0.679	4148.59	-0.571587	0.229843	-2.48686	0.0128877	0.0673802
FBgn0031401	papi	0.726	2236.44	-0.571221	0.272036	-2.0998	0.0357464	0.137026
FBgn0050355	CG30355	0.644	63.0738	-0.571139	0.469964	-1.21528	0.224258	0.435286
FBgn0034276	Sardh	0.724	26.1671	-0.571136	0.387031	-1.47569	0.140028	0.327843
FBgn0037215	beta-Man	0.6956	5286.05	-0.569593	0.204313	-2.78785	0.00530595	0.0354857
FBgn0037941	CG12594	0.742	2574.27	-0.569541	0.238893	-2.38408	0.0171219	0.0822949
FBgn0035678	CG10469	0.753	310.162	-0.568936	0.397709	-1.43053	0.152564	0.344455
FBgn0259229	CG42329	0.696	23.6796	-0.568737	0.386755	-1.47054	0.141416	0.33012
FBgn0030886	CG12672	0.716	23.5089	-0.568349	0.386688	-1.46979	0.14162	0.330335
FBgn0052110	CG32110	0.695	23.7482	-0.567634	0.386525	-1.46856	0.141953	0.330688
FBgn0030425	Nep6	0.72	53.3616	-0.567451	0.385269	-1.47287	0.140786	0.329214
FBgn0051637	CG31637	0.808	1989.6	-0.567291	0.277366	-2.04528	0.0408274	0.148722
FBgn0030662	CG9220	0.809	1571.68	-0.567271	0.260092	-2.18104	0.0291804	0.119388
FBgn0015279	Pi3K92E	0.75	5223.99	-0.567184	0.214398	-2.64548	0.00815762	0.0487248
FBgn0083975	Nlg4	0.746	1577.92	-0.567078	0.270891	-2.09338	0.0363151	0.138582
FBgn0034742	CG4294	0.6755	5724.37	-0.566983	0.224493	-2.52561	0.0115497	0.0628112
FBgn0034797	nahoda	0.740333	1700.35	-0.566891	0.288048	-1.96804	0.0490635	0.168642
FBgn0030486	Set2	0.719	6388.25	-0.566879	0.203668	-2.78335	0.00538001	0.0358366
FBgn0032252	loh	0.712667	426.254	-0.566448	0.367144	-1.54285	0.122867	0.303222
FBgn0050440	CG30440	0.612	2246.32	-0.566434	0.251715	-2.2503	0.0244297	0.105764
FBgn0038943	CG5391	0.785	282.473	-0.566291	0.471616	-1.20074	0.229851	0.441038
FBgn0028888	CG4168	0.737	1133.49	-0.565844	0.280718	-2.0157	0.0438313	0.15639
FBgn0036620	CG4842	0.714	23.1827	-0.565833	0.386209	-1.4651	0.142895	0.331879
FBgn0039495	CG5909	0.8	23.1827	-0.565833	0.386209	-1.4651	0.142895	0.331879
FBgn0263102	psq	0.75575	21093.4	-0.565817	0.209088	-2.70612	0.00680748	0.0429206
FBgn0265575	yin	0.7185	413.965	-0.565773	0.407719	-1.38766	0.165242	0.361041
FBgn0051103	CG31103	0.634	68.8792	-0.565636	0.460284	-1.22888	0.219115	0.428165
FBgn0034012	Hr51	0.745	429.955	-0.565583	0.373165	-1.51564	0.129611	0.313248
FBgn0000097	aop	0.736	7406.21	-0.565499	0.213851	-2.64436	0.00818447	0.0488117
FBgn0033638	CG9005	0.718	6770.67	-0.565449	0.323323	-1.74887	0.0803141	0.233759
FBgn0028644	beat-Ic	0.665	1526.76	-0.565431	0.270694	-2.08882	0.0367235	0.139405
FBgn0013973	Gycbeta100B	0.767	1949.48	-0.565209	0.266102	-2.12403	0.0336676	0.131292
FBgn0040359	CG11380	0.76	26.2981	-0.564959	0.385765	-1.46452	0.143053	0.331987
FBgn0041096	rols	0.741222	2844.42	-0.5643	0.226903	-2.48696	0.0128839	0.0673802
FBgn0085317	CG34288	0.635	23.105	-0.564235	0.385892	-1.46216	0.143698	0.333095
FBgn0038349	AOX3	0.724	1955.97	-0.564018	0.305415	-1.84673	0.0647866	0.202098
FBgn0262872	milt	0.731833	7766.84	-0.563747	0.196931	-2.86267	0.00420086	0.0296399
FBgn0005632	faf	0.700714	22158.6	-0.563534	0.182741	-3.08378	0.00204386	0.0176779
FBgn0263395	hppy	0.7846	5963.47	-0.563485	0.25086	-2.24621	0.0246905	0.106583
FBgn0040232	cmet	0.6725	5317.31	-0.563244	0.216512	-2.60144	0.00928326	0.0537238
FBgn0262975	cnc	0.749188	8899.69	-0.563157	0.249229	-2.25959	0.0238466	0.103996
FBgn0264081	CG43750	0.625	23.1141	-0.56264	0.385562	-1.45927	0.14449	0.334151
FBgn0264785	Hph	0.76975	3553.46	-0.562468	0.217117	-2.59062	0.00958028	0.0550415
FBgn0003090	pk	0.789333	5671.58	-0.562209	0.208307	-2.69895	0.00695594	0.0435569
FBgn0027598	cindr	0.732	5393.55	-0.561662	0.207989	-2.70044	0.00692476	0.0434302
FBgn0016070	smg	0.742	3713.48	-0.561476	0.217754	-2.57849	0.00992343	0.0565223
FBgn0037275	CG14655	0.757	62.5678	-0.561358	0.469564	-1.19549	0.231896	0.443392
FBgn0031077	THADA	0.765	2730.56	-0.561349	0.229559	-2.44533	0.0144719	0.0732511
FBgn0040290	RecQ4	0.694	1189.84	-0.561286	0.295208	-1.90132	0.0572599	0.186756
FBgn0260943	Rbp6	0.728	27531.9	-0.561148	0.260439	-2.15462	0.0311913	0.124661
FBgn0033993	CG8089	0.672	291.662	-0.560907	0.403573	-1.38985	0.164574	0.360307
FBgn0051803	CG31803	0.745	77.8832	-0.560014	0.472086	-1.18625	0.235522	0.447345
FBgn0002891	DNApol-zeta	0.712	1634.26	-0.559158	0.331547	-1.68651	0.0916973	0.254349
FBgn0037350	CG2911	0.704	354.621	-0.55886	0.407448	-1.37161	0.170185	0.367592
FBgn0030887	CG6867	0.755	1851.04	-0.558713	0.268365	-2.08191	0.0373505	0.140917
FBgn0035147	Gale	0.833	3452.64	-0.558567	0.258448	-2.16124	0.0306769	0.123277
FBgn0032010	CG8086	0.734667	1086.77	-0.558308	0.324984	-1.71796	0.0858042	0.244773
FBgn0026427	Su(var)2-HP2	0.635	9806.03	-0.558089	0.191484	-2.91454	0.00356208	0.0265983
FBgn0031476	CG8813	0.809	22.6935	-0.557885	0.384623	-1.45047	0.146926	0.338013
FBgn0003137	Ppn	0.751	6425.65	-0.557849	0.202692	-2.7522	0.00591971	0.0384217
FBgn0015838	Vang	0.739	6029.14	-0.557683	0.211217	-2.64033	0.00828242	0.0491498
FBgn0039157	Myo95E	0.721	4039.44	-0.557649	0.21246	-2.62472	0.00867191	0.0510037
FBgn0031023	CG14200	0.751333	8279.45	-0.556652	0.223725	-2.48811	0.0128424	0.0673206
FBgn0035260	CG7991	0.7755	2748.86	-0.556493	0.252516	-2.2038	0.0275386	0.115366
FBgn0261984	Ire1	0.72	3599.57	-0.55646	0.218152	-2.55079	0.0107479	0.0597606
FBgn0016797	fz2	0.79	13445.5	-0.556194	0.242231	-2.29613	0.0216685	0.0973856
FBgn0013756	Mtor	0.708	20772.6	-0.556067	0.185771	-2.9933	0.00275982	0.0221492
FBgn0038680	Cyp12a5	0.729	86.5914	-0.556043	0.473602	-1.17407	0.240366	0.453542
FBgn0042173	CG18853	0.762	1135.58	-0.556027	0.280474	-1.98245	0.0474289	0.164918
FBgn0051211	CG31211	0.716333	13517.9	-0.555985	0.188467	-2.95003	0.00317739	0.0244814
FBgn0050284	CG30284	0.7205	22.6249	-0.555864	0.384209	-1.44677	0.14796	0.339081
FBgn0052000	anne	0.572333	23617.5	-0.555831	0.1863	-2.98353	0.00284947	0.0227005
FBgn0030528	CG11095	0.775	240.408	-0.55581	0.421992	-1.31711	0.187802	0.389944
FBgn0037503	CG14598	0.687	711.535	-0.555621	0.325472	-1.70712	0.0877993	0.248088
FBgn0261799	dsx-c73A	0.752	41.2205	-0.5552	0.439269	-1.26392	0.206259	0.411452
FBgn0032187	CG4839	0.744	189.405	-0.555157	0.440374	-1.26065	0.207436	0.412657
FBgn0038191	CG9925	0.7	23.4662	-0.555154	0.383979	-1.44579	0.148236	0.339516
FBgn0037248	srl	0.657667	5278.4	-0.555143	0.204635	-2.71285	0.00667075	0.0422824
FBgn0000287	salr	0.742	4282.4	-0.55492	0.213959	-2.59359	0.00949801	0.0546744
FBgn0000376	crm	0.757	2374.9	-0.553793	0.237713	-2.32967	0.0198235	0.0921539
FBgn0031725	DIP-eta	0.675	1283.72	-0.553763	0.329189	-1.6822	0.0925298	0.255573
FBgn0026083	tyf	0.730636	12181.7	-0.553611	0.225847	-2.45127	0.0142353	0.0724311
FBgn0260634	eIF4G2	0.7	11293.1	-0.553562	0.23562	-2.34939	0.0188044	0.0886623
FBgn0030377	CG1924	0.762	71.7605	-0.553249	0.471687	-1.17292	0.240829	0.454097
FBgn0016081	fry	0.73025	9117.05	-0.553149	0.214331	-2.58082	0.00985669	0.0563037
FBgn0001085	fz	0.7115	4924.18	-0.553095	0.248356	-2.22702	0.0259457	0.110323
FBgn0031322	CG5001	0.82125	680.222	-0.553016	0.33355	-1.65797	0.097324	0.263498
FBgn0050115	GEFmeso	0.762667	4503.61	-0.552586	0.225432	-2.45123	0.0142369	0.0724311
FBgn0058160	CG40160	0.603	3568.01	-0.552485	0.217278	-2.54276	0.0109981	0.0606402
FBgn0052816	CG32816	0.633333	95.964	-0.552469	0.472328	-1.16967	0.242133	0.455452
FBgn0039644	rdog	0.722	981.964	-0.552134	0.365942	-1.5088	0.131349	0.315525
FBgn0037442	gzl	0.705	4821.24	-0.552045	0.229044	-2.41021	0.0159432	0.078594
FBgn0037003	CG18281	0.655	22.6417	-0.551934	0.383386	-1.43963	0.149972	0.341966
FBgn0086782	amn	0.65	25.4035	-0.551019	0.382957	-1.43886	0.150191	0.342088
FBgn0000307	chif	0.655	9921.46	-0.550665	0.193775	-2.84178	0.00448624	0.0311724
FBgn0265487	mbl	0.723077	11876.9	-0.550367	0.236262	-2.32948	0.0198339	0.0921554
FBgn0267486	Ptp36E	0.78	541.823	-0.550034	0.374131	-1.47016	0.141518	0.330292
FBgn0033988	pcs	0.749	4592.08	-0.550022	0.224283	-2.45235	0.0141926	0.0722677
FBgn0259110	mmd	0.726125	8437.83	-0.550021	0.205057	-2.68228	0.00731214	0.0448443
FBgn0051158	Efa6	0.7648	8224.02	-0.549908	0.203208	-2.70613	0.00680725	0.0429206
FBgn0035086	CG12851	0.686667	2479.28	-0.549637	0.232977	-2.35919	0.0183149	0.086801
FBgn0262018	CadN2	0.727	1387.49	-0.549539	0.26603	-2.0657	0.0388567	0.14462
FBgn0038302	CG4210	0.668	350.382	-0.548905	0.386661	-1.4196	0.155723	0.348753
FBgn0031649	hoe2	0.741	720.965	-0.548816	0.434865	-1.26204	0.206936	0.412274
FBgn0000568	Eip75B	0.803857	21524.5	-0.548646	0.277593	-1.97644	0.0481047	0.166403
FBgn0261703	gce	0.76	1247.4	-0.548479	0.283201	-1.93671	0.0527809	0.176927
FBgn0036691	beg	0.742	826.777	-0.548311	0.306885	-1.7867	0.0739862	0.221457
FBgn0243514	eater	0.667	3454.07	-0.548173	0.277075	-1.97843	0.0478802	0.165916
FBgn0266019	rudhira	0.746	6520.78	-0.548061	0.231401	-2.36845	0.0178628	0.0850643
FBgn0004368	Ptp4E	0.752714	2880.78	-0.547553	0.233386	-2.34613	0.0189697	0.0892648
FBgn0035090	CG2736	0.716	482.9	-0.547327	0.46568	-1.17533	0.239863	0.452809
FBgn0022787	Hel89B	0.679	11700.3	-0.547029	0.189588	-2.88536	0.00390971	0.0283835
FBgn0036621	roq	0.738	5773.62	-0.546687	0.257513	-2.12294	0.0337585	0.131393
FBgn0032132	CG4382	0.687	36.6639	-0.546457	0.381387	-1.43281	0.151911	0.343764
FBgn0265045	Strn-Mlck	0.7404	1069.98	-0.546339	0.303095	-1.80254	0.071461	0.215961
FBgn0016919	nompB	0.6375	182.403	-0.546278	0.444501	-1.22897	0.219083	0.428165
FBgn0262579	Ect4	0.734625	3493.82	-0.546264	0.21963	-2.4872	0.0128754	0.0673753
FBgn0003965	v	0.778	348.181	-0.545522	0.390099	-1.39842	0.161987	0.357348
FBgn0035780	CG18417	0.691	22.4786	-0.545447	0.382029	-1.42776	0.15336	0.345669
FBgn0016756	Usp47	0.752333	12268.1	-0.545393	0.187675	-2.90606	0.00366017	0.027163
FBgn0264693	ens	0.736667	13704.5	-0.54522	0.216484	-2.51853	0.0117848	0.0635688
FBgn0264954	fd3F	0.75	33.0402	-0.544965	0.433743	-1.25642	0.208962	0.414997
FBgn0085371	CG34342	0.716	22.2042	-0.544831	0.381924	-1.42655	0.153711	0.346264
FBgn0036004	Jarid2	0.692	9709.2	-0.544507	0.206045	-2.64266	0.00822586	0.0490095
FBgn0038832	CG15695	0.741	103.951	-0.544123	0.471982	-1.15285	0.248973	0.46401
FBgn0000636	Fas3	0.775	11081.3	-0.544067	0.237521	-2.29061	0.0219862	0.0985159
FBgn0030930	Pgant7	0.839	5153.4	-0.543933	0.226023	-2.40653	0.0161048	0.0790959
FBgn0040367	CG11382	0.735	287.153	-0.543802	0.408528	-1.33112	0.183148	0.383827
FBgn0037898	Dtd	0.7655	233.902	-0.543634	0.423144	-1.28475	0.19888	0.40249
FBgn0037344	CG2926	0.699	14732	-0.543622	0.211156	-2.57451	0.0100383	0.0568772
FBgn0031044	MKP-4	0.779	1399.89	-0.54359	0.266168	-2.04228	0.0411237	0.149415
FBgn0032582	CG13258	0.7235	41.771	-0.543449	0.450982	-1.20503	0.22819	0.439196
FBgn0030477	dmrt11E	0.728	22.067	-0.542883	0.38152	-1.42295	0.154751	0.347653
FBgn0024734	PRL-1	0.685	2472.22	-0.542851	0.275453	-1.97076	0.0487515	0.167783
FBgn0031959	spz3	0.741	248.846	-0.542803	0.419582	-1.29368	0.195777	0.399197
FBgn0264087	Slob	0.748636	890.924	-0.542791	0.372094	-1.45875	0.144635	0.334421
FBgn0026398	Or22a	0.702	22.7712	-0.542749	0.38142	-1.42297	0.154745	0.347653
FBgn0263607	l(3)72Dp	0.701	514.158	-0.542618	0.348998	-1.55479	0.119997	0.298792
FBgn0050389	CG30389	0.7224	11747.3	-0.5418	0.1897	-2.85609	0.00428898	0.0300657
FBgn0036205	CG14131	0.6725	119.055	-0.54172	0.467884	-1.15781	0.246942	0.461373
FBgn0003380	Sh	0.633467	11029.1	-0.541422	0.258912	-2.09114	0.0365157	0.139073
FBgn0261999	Ca-Ma2d	0.753	731.237	-0.540966	0.363373	-1.48874	0.136557	0.322732
FBgn0035142	Hipk	0.737333	14480.6	-0.540407	0.22185	-2.43591	0.0148542	0.0747415
FBgn0004885	tok	0.789	10477.6	-0.539969	0.225771	-2.39166	0.0167722	0.0814335
FBgn0037949	prd1	0.6845	5547.56	-0.539256	0.214435	-2.51478	0.0119107	0.0639523
FBgn0032486	mRF1	0.721	342.127	-0.538904	0.389628	-1.38312	0.166627	0.363133
FBgn0036078	Or67c	0.679	21.4377	-0.538702	0.393201	-1.37004	0.170674	0.368181
FBgn0033888	CG18568	0.719	21.904	-0.538181	0.380522	-1.41432	0.157267	0.350467
FBgn0039492	CG6051	0.771333	4043.34	-0.538092	0.225932	-2.38166	0.0172349	0.0827358
FBgn0010406	RNaseX25	0.757	1758.26	-0.538015	0.25104	-2.14314	0.0321016	0.127316
FBgn0265052	St3	0.693	394.879	-0.537546	0.432897	-1.24174	0.214332	0.421933
FBgn0031866	Nlg2	0.729	4015.57	-0.53733	0.224067	-2.39807	0.0164817	0.0804167
FBgn0033250	CG14762	0.8195	6875.88	-0.537091	0.230151	-2.33365	0.0196142	0.0914665
FBgn0003345	sd	0.695286	12084.4	-0.537051	0.202571	-2.65117	0.00802128	0.0480551
FBgn0086690	Plp	0.704167	8218.88	-0.535918	0.220938	-2.42565	0.0152811	0.0762456
FBgn0030890	CG7536	0.773	2012.43	-0.535774	0.243451	-2.20075	0.0277537	0.115778
FBgn0030615	Cyp4s3	0.766	73.8537	-0.535343	0.416921	-1.28404	0.199128	0.402824
FBgn0036659	CG9701	0.766	85.7892	-0.535243	0.469151	-1.14088	0.253922	0.469379
FBgn0053203	CG33203	0.757333	792.312	-0.53449	0.359424	-1.48707	0.136996	0.32328
FBgn0032593	Trpgamma	0.745667	129.456	-0.534246	0.46593	-1.14662	0.251537	0.466636
FBgn0052676	stx	0.717	10789.8	-0.534182	0.211903	-2.52088	0.0117061	0.0632412
FBgn0030598	CG9503	0.727	455.219	-0.533637	0.361014	-1.47816	0.139364	0.326867
FBgn0004620	GluRIIA	0.775	123.919	-0.533114	0.465383	-1.14554	0.251986	0.467106
FBgn0030661	Alp11	0.762	58.6155	-0.532966	0.467464	-1.14012	0.254235	0.469657
FBgn0033911	VGAT	0.759	2856.35	-0.532888	0.241927	-2.20268	0.0276174	0.115499
FBgn0034248	CG14483	0.781	22.634	-0.53273	0.379259	-1.40466	0.160122	0.3548
FBgn0085260	CG34231	0.617	109.345	-0.532581	0.469851	-1.13351	0.257	0.47316
FBgn0037956	CG6959	0.811	4122.54	-0.532137	0.217474	-2.4469	0.0144091	0.0730886
FBgn0033884	CG13344	0.776	2518.02	-0.532031	0.232525	-2.28806	0.0221343	0.098898
FBgn0038828	CG17270	0.734	1205.52	-0.532026	0.276008	-1.92757	0.0539084	0.179393
FBgn0039594	snu	0.798	1603.83	-0.531629	0.260535	-2.04053	0.0412976	0.149773
FBgn0053181	CG33181	0.75	3515.07	-0.531514	0.265888	-1.99902	0.0456065	0.160904
FBgn0028675	Sur	0.697	385.532	-0.531509	0.412833	-1.28747	0.197931	0.40147
FBgn0020299	stumps	0.8034	2845.79	-0.531422	0.235624	-2.25538	0.0241093	0.104901
FBgn0003366	sev	0.749	3659.36	-0.531368	0.230952	-2.30077	0.0214045	0.0967098
FBgn0033226	CG1882	0.798286	1543.74	-0.5313	0.258859	-2.05247	0.0401244	0.147347
FBgn0036299	Tsf2	0.765	4201.9	-0.530893	0.242683	-2.1876	0.0286988	0.118106
FBgn0038084	beat-Vc	0.751	862.987	-0.530527	0.339703	-1.56174	0.11835	0.296372
FBgn0261444	CG3638	0.74975	13976.7	-0.530503	0.201404	-2.63402	0.00843809	0.0499491
FBgn0264006	dysc	0.708571	5252.3	-0.529711	0.215641	-2.45645	0.0140318	0.0716938
FBgn0038827	Fancd2	0.687	2398.41	-0.529705	0.235011	-2.25396	0.0241986	0.105108
FBgn0053640	CG33640	0.681	22.2392	-0.529696	0.378628	-1.39899	0.161817	0.357227
FBgn0027070	Ugt36E1	0.699	22.221	-0.529608	0.378615	-1.3988	0.161872	0.357283
FBgn0023097	bon	0.753	6913.22	-0.529308	0.197465	-2.68052	0.00735077	0.0450116
FBgn0263005	CG43313	0.787	1230.59	-0.529204	0.27467	-1.92669	0.0540184	0.179559
FBgn0050458	CG30458	0.79	22.727	-0.528984	0.37843	-1.39784	0.162162	0.357525
FBgn0051019	CG31019	0.766	157.298	-0.528965	0.459327	-1.15161	0.249482	0.464436
FBgn0000286	Cf2	0.782667	2680.7	-0.528933	0.251606	-2.10223	0.0355334	0.136385
FBgn0027794	Lrpprc2	0.748	3041.92	-0.528908	0.225666	-2.34376	0.0190904	0.0896554
FBgn0033766	Nup188	0.6795	6270.71	-0.528837	0.202416	-2.61262	0.00898507	0.0524312
FBgn0032752	CG10702	0.746	1287.08	-0.528814	0.302203	-1.74986	0.0801417	0.233371
FBgn0030466	CG15744	0.757	5253.65	-0.528593	0.206057	-2.56527	0.0103096	0.0581929
FBgn0051092	LpR2	0.756667	4668.05	-0.528589	0.227911	-2.31928	0.02038	0.0936144
FBgn0027948	msps	0.6664	17865.7	-0.528302	0.183997	-2.87126	0.00408844	0.0291577
FBgn0015376	cutlet	0.698	1333.42	-0.528239	0.27487	-1.92178	0.0546339	0.180969
FBgn0037665	St2	0.718	1265.71	-0.528087	0.281454	-1.87628	0.0606165	0.19347
FBgn0036772	CG5290	0.676	1665.84	-0.527929	0.255674	-2.06486	0.0389367	0.144737
FBgn0260935	Vps15	0.731333	1905.99	-0.527926	0.246087	-2.14528	0.0319302	0.126847
FBgn0010258	Rbp4	0.761	88.0015	-0.527116	0.473472	-1.1133	0.265581	0.482674
FBgn0011232	scat	0.683	1920.15	-0.526986	0.267482	-1.97018	0.0488183	0.167945
FBgn0000635	Fas2	0.764	17829.3	-0.526883	0.231023	-2.28065	0.0225692	0.100186
FBgn0035798	frac	0.6866	23.1232	-0.526815	0.377908	-1.39403	0.163308	0.358782
FBgn0003310	S	0.783	6719.71	-0.526442	0.208149	-2.52916	0.0114335	0.0623505
FBgn0053177	CG33177	0.751	24.7085	-0.526348	0.37768	-1.39363	0.163428	0.358816
FBgn0000451	ect	0.7932	171.777	-0.525728	0.455178	-1.155	0.248092	0.462769
FBgn0000536	eas	0.680125	4109.84	-0.525087	0.212597	-2.46987	0.0135162	0.0697176
FBgn0265597	rad	0.765833	3281.61	-0.525046	0.229479	-2.28799	0.0221379	0.098898
FBgn0052264	CG32264	0.767444	11914.7	-0.52491	0.228688	-2.29531	0.0217154	0.0975226
FBgn0050178	CG30178	0.763	30.2798	-0.524178	0.424466	-1.23491	0.216863	0.425019
FBgn0031634	Ir25a	0.758	21.5183	-0.524047	0.377443	-1.38841	0.165011	0.361
FBgn0037911	CG10898	0.707	586.903	-0.5238	0.344924	-1.5186	0.128864	0.312138
FBgn0035295	Cnb	0.715	2062.89	-0.523523	0.241812	-2.165	0.030388	0.122519
FBgn0038108	CG7518	0.744	12833.7	-0.523328	0.187462	-2.79165	0.005244	0.035174
FBgn0034964	IntS1	0.763	5310.53	-0.5232	0.215525	-2.42756	0.0152008	0.0760361
FBgn0031001	CG7884	0.7595	99.7473	-0.522977	0.471588	-1.10897	0.267443	0.485515
FBgn0038282	dpr9	0.72	2002.4	-0.52253	0.250573	-2.08534	0.0370388	0.140086
FBgn0035036	CG4707	0.751	1922.95	-0.522406	0.255463	-2.04493	0.0408613	0.148741
FBgn0034013	unc-5	0.765	9700.76	-0.522308	0.194518	-2.68514	0.00724998	0.0446009
FBgn0034396	CG15097	0.79575	2172.78	-0.521904	0.253903	-2.05552	0.0398284	0.146769
FBgn0023215	Mnt	0.707	4030.14	-0.521471	0.265314	-1.96549	0.0493578	0.169263
FBgn0261287	ymp	0.6275	71.2362	-0.520734	0.47178	-1.10376	0.269695	0.487523
FBgn0039428	CG14237	0.769	21.1921	-0.520392	0.376655	-1.38161	0.16709	0.363943
FBgn0023507	D2hgdh	0.816	658.112	-0.520186	0.413951	-1.25664	0.208885	0.414913
FBgn0033033	scaf	0.736	2252.96	-0.519485	0.280611	-1.85127	0.0641312	0.200895
FBgn0036451	CG9425	0.735	7596.24	-0.519435	0.227604	-2.28218	0.0224785	0.099895
FBgn0038725	CG6184	0.763	3459.7	-0.519384	0.226871	-2.28933	0.0220601	0.0986646
FBgn0035437	Strip	0.782667	5211.67	-0.519309	0.212635	-2.44226	0.0145957	0.0737215
FBgn0261446	CG13377	0.665	103.765	-0.519004	0.473533	-1.09603	0.273068	0.491368
FBgn0033387	CG8008	0.7665	75.5117	-0.518865	0.472594	-1.09791	0.272244	0.490534
FBgn0031515	CG9664	0.73375	331.131	-0.518681	0.4073	-1.27346	0.202854	0.407282
FBgn0032018	CG7806	0.677	3243.69	-0.518531	0.265655	-1.95189	0.0509509	0.173036
FBgn0038652	CG7720	0.777	1575.49	-0.518154	0.389348	-1.33082	0.183247	0.38396
FBgn0036778	Cyp312a1	0.712	30.6913	-0.517381	0.422293	-1.22517	0.220511	0.430045
FBgn0086451	l(2)k09022	0.695	3792.41	-0.517351	0.226455	-2.28457	0.0223383	0.0994949
FBgn0267002	unc-104	0.731625	21934.2	-0.517253	0.191056	-2.70734	0.00678237	0.0428207
FBgn0038881	CG16791	0.7345	27459	-0.517247	0.191732	-2.69776	0.00698084	0.0436208
FBgn0033192	Corin	0.765	2873.41	-0.517094	0.238938	-2.16413	0.030454	0.122676
FBgn0039779	PH4alphaSG2	0.693	40.15	-0.517052	0.374874	-1.37927	0.167812	0.365028
FBgn0028538	Sec71	0.76	3190.98	-0.516599	0.224232	-2.30385	0.0212308	0.096144
FBgn0031897	CG13784	0.7488	3166.53	-0.516409	0.256858	-2.01048	0.0443802	0.15764
FBgn0036936	CG14185	0.753	24.6337	-0.515996	0.375352	-1.3747	0.169225	0.366647
FBgn0033569	CG12942	0.75	1924.35	-0.515796	0.245864	-2.09789	0.0359146	0.137416
FBgn0034694	Plekhm1	0.738	1420.75	-0.515151	0.270319	-1.90571	0.0566874	0.185378
FBgn0034182	SmydA-7	0.696	692.448	-0.515133	0.326771	-1.57644	0.114925	0.29104
FBgn0030614	CG9072	0.771	21.055	-0.514497	0.375328	-1.37079	0.170439	0.367941
FBgn0035266	Gk2	0.774	1790.55	-0.513993	0.249837	-2.05731	0.0396563	0.14627
FBgn0264502	CG43901	0.742667	7389.87	-0.513957	0.223703	-2.2975	0.0215902	0.0972538
FBgn0020251	sfl	0.724	4095.58	-0.513557	0.224058	-2.29207	0.0219018	0.0982486
FBgn0011802	Gem3	0.672	1464.38	-0.512935	0.262622	-1.95313	0.0508044	0.172683
FBgn0263929	jvl	0.742143	6566.25	-0.512254	0.227136	-2.25528	0.0241157	0.104901
FBgn0085453	Mthfs	0.823	434.555	-0.512124	0.380909	-1.34448	0.178793	0.378542
FBgn0259145	CG42260	0.755	3562.85	-0.511948	0.232817	-2.19893	0.0278827	0.116113
FBgn0033782	sug	0.8165	206.583	-0.511914	0.441485	-1.15953	0.246242	0.460833
FBgn0045980	niki	0.726	32.2857	-0.511876	0.42816	-1.19553	0.231882	0.443392
FBgn0266431	CG45061	0.758	54.5368	-0.511063	0.373216	-1.36935	0.17089	0.368514
FBgn0031741	CG11034	0.736667	236.873	-0.510989	0.429831	-1.18881	0.234513	0.446316
FBgn0038889	Fancm	0.672	1493.06	-0.510452	0.266854	-1.91285	0.0557675	0.183434
FBgn0029750	CG3323	0.732	111.217	-0.510297	0.468959	-1.08815	0.276529	0.49496
FBgn0032713	Ugt36D1	0.748	793.877	-0.510268	0.345393	-1.47735	0.139581	0.327194
FBgn0031855	meng	0.854	461.256	-0.510063	0.360398	-1.41528	0.156987	0.350331
FBgn0264962	Pcf11	0.702571	14023.1	-0.509901	0.18827	-2.70835	0.0067619	0.0427471
FBgn0038197	foxo	0.789	1654.67	-0.509152	0.267665	-1.9022	0.0571448	0.186515
FBgn0267689	CG46025	0.783	23.5439	-0.509117	0.37386	-1.36178	0.173266	0.371819
FBgn0014024	Rnp4F	0.75	6231.37	-0.508923	0.201796	-2.52197	0.01167	0.0631199
FBgn0262527	nsl1	0.707333	12021.8	-0.508723	0.190259	-2.67385	0.00749861	0.0457139
FBgn0029689	CG6428	0.755	577.918	-0.508296	0.339231	-1.49838	0.134035	0.319784
FBgn0036851	CG14082	0.791667	425.017	-0.50748	0.383849	-1.32208	0.18614	0.387779
FBgn0004861	ph-p	0.6885	14387	-0.507341	0.200321	-2.53264	0.0113209	0.0619914
FBgn0034530	Rcd6	0.781	512.124	-0.506839	0.352903	-1.4362	0.150947	0.34276
FBgn0032287	CG6415	0.701	23.576	-0.506529	0.373265	-1.35702	0.174774	0.374313
FBgn0051638	CG31638	0.744	5366.82	-0.506442	0.209897	-2.41281	0.0158302	0.0782722
FBgn0264542	hwt	0.745	8694.16	-0.50634	0.194421	-2.60435	0.00920475	0.053447
FBgn0260866	dnr1	0.8085	991.227	-0.506137	0.291289	-1.73758	0.0822848	0.237867
FBgn0037204	CG11131	0.754	179.701	-0.506	0.437955	-1.15537	0.247939	0.462555
FBgn0033926	Arc1	0.819	5763.69	-0.50598	0.347739	-1.45506	0.145654	0.335864
FBgn0045073	Stim	0.686	5192.8	-0.505597	0.206138	-2.4527	0.0141787	0.0722585
FBgn0002716	mei-W68	0.7	21.1571	-0.505001	0.373123	-1.35344	0.175914	0.375608
FBgn0010194	Wnt5	0.754	6531.06	-0.504899	0.202466	-2.49375	0.0126403	0.0667314
FBgn0051849	CG31849	0.755	592.644	-0.504706	0.343508	-1.46927	0.14176	0.330443
FBgn0025525	bab2	0.7775	7460.34	-0.504546	0.207173	-2.43539	0.0148758	0.074819
FBgn0035718	CG14820	0.689	21.6632	-0.504542	0.372967	-1.35278	0.176127	0.375836
FBgn0002774	mle	0.6925	9219.97	-0.504479	0.216166	-2.33376	0.0196084	0.0914665
FBgn0032143	CG4017	0.695	23.707	-0.504437	0.372759	-1.35325	0.175976	0.375671
FBgn0034158	CG5522	0.7275	3647.83	-0.504402	0.220328	-2.28932	0.0220608	0.0986646
FBgn0031473	CG3104	0.777	1087.07	-0.504284	0.29373	-1.71683	0.0860106	0.245127
FBgn0011259	Sema1a	0.756	13802.4	-0.504167	0.242521	-2.07886	0.0376303	0.141515
FBgn0036044	Zasp67	0.76125	35.5476	-0.503739	0.439061	-1.14731	0.251253	0.466412
FBgn0033830	CG10814	0.792	177.021	-0.503507	0.462035	-1.08976	0.275819	0.494479
FBgn0036768	CG7402	0.692	43.5029	-0.503208	0.371619	-1.3541	0.175706	0.375365
FBgn0036553	CG17027	0.776	127.049	-0.503157	0.470622	-1.06913	0.28501	0.504027
FBgn0038395	CG10407	0.685333	416.181	-0.503029	0.378751	-1.32813	0.184136	0.385288
FBgn0001250	if	0.79325	2866.7	-0.502966	0.225612	-2.22934	0.0257912	0.10994
FBgn0051687	CG31687	0.787	2672.23	-0.502942	0.237152	-2.12076	0.0339419	0.131842
FBgn0036318	Wbp2	0.722833	3173.36	-0.502751	0.221258	-2.27224	0.0230719	0.101735
FBgn0005624	Psc	0.706	6688.6	-0.502618	0.199163	-2.52366	0.0116142	0.0630459
FBgn0037581	CG7352	0.728	467.51	-0.502566	0.360265	-1.39499	0.163019	0.358508
FBgn0029866	CG3842	0.78	620.78	-0.502539	0.332014	-1.51361	0.130125	0.313928
FBgn0000551	Edg78E	0.83	20.5825	-0.50211	0.372502	-1.34794	0.177678	0.377646
FBgn0035842	CG7504	0.666	1682.08	-0.502052	0.268656	-1.86875	0.0616574	0.195407
FBgn0016917	Stat92E	0.729182	8663.53	-0.501984	0.194227	-2.58453	0.0097513	0.0558356
FBgn0031170	ABCA	0.723667	3332.36	-0.501969	0.220545	-2.27604	0.0228435	0.10099
FBgn0036302	sowah	0.7365	2289.88	-0.5017	0.23628	-2.12333	0.0337264	0.131327
FBgn0003268	rod	0.734	5339.44	-0.501616	0.20566	-2.43906	0.0147256	0.0741808
FBgn0052451	SPoCk	0.711143	9162.89	-0.50157	0.242626	-2.06726	0.0387095	0.144298
[truncated: 11,598 more rows]
