# Supplementary material for: Orb2 enables rare-codon-enriched mRNA expression during Drosophila neuron differentiation
Source: Nat Commun. 2024 Jun 20;15:5270. doi: 10.1038/s41467-024-48344-8 (PMC11190236; doi:10.1038/s41467-024-48344-8)
Supplement: Supplementary file 7 — Supplementary Dataset 4 [file 41467_2024_48344_MOESM7_ESM.xlsx]

## Sheet: screen
gene RNAi	line used	fbgn
zap3	v22781	FBgn0052685
rx	bd28674	FBgn0020617
crn	bd29535	FBgn0000377
esg	bd42846	FBgn0287768
RpII15	v11219	FBgn0004855
cg2931	bd56893	FBgn0037342
lim3	bd26227	FBgn0002023
sox14	bd26221	FBgn0005612
rdl	bd89903	FBgn0004244
b-h2	v11570	FBgn0004854
shakb	v26802	FBgn0085387
nfi	v14918	FBgn0042696
eif2d	v21340	FBgn0041588
cg14669	bd36750	FBgn0037326
dco	v9241	FBgn0002413
sh	v23671	FBgn0003380
dac	bd26758	FBgn0005677
fmrf	v37965	FBgn0000715
bru3	bd43318	FBgn0264001
not3	bd33002	FBgn0033029
smn	bd55158	FBgn0036641
sox102f	bd26220	FBgn0039938
cg3436	bd55207	FBgn0031229
soxn	bd25996	FBgn0029123
gem3	v49505	FBgn0011802
ems	v9417	FBgn0000576
cpo	bd28360	FBgn0263995
bru1	v41568	FBgn0000114
rhogap100f	bd32946	FBgn0039883
cg43347	bd57724	FBgn0263072
twin	bd32490	FBgn0011725
eh	v44967	FBgn0000564
rps15ab	bd34008	FBgn0033555
elp1	v43267	FBgn0037926
asator	bd41597	FBgn0039908
cg2021	bd28579	FBgn0035271
not 1	bd32836	FBgn0085436
orb2	bd27050	FBgn0264307
ewg	bd31104	FBgn0005427

## Sheet: other fly lines
	name	source
	orb2 rnai 1	bd27050
	insc gal4	bd8751
	orb2 rnai2	bd56997
	orb2 rnai3	bd60424
	cg4612 1	bd60473
	cg4612 2	v52947
	cg13928 1	bd28545
	cg13928 2	v51777
	uasorb2a	Schedl lab
	uasorb2b	Schedl lab
	mch100dv1	Allen et al 2022
	54c3'	Allen et al 2022
	gfpcom	Allen et al 2022
	gfprareb	this paper
	elav gal4	bd8765
	orb2 del	Schedl lab
	mglurcom	this paper
	mglurcombs	this paper
	mglurendo	this paper
	shakb rnai	v26801
	mglur rnai	v1793
	w rnai brain	bd28980
	brat rnai	bd34646
	numb rnai	bd31182
	pros rnai	bd26745
	erm gal4	bd35847
