# Supplementary material for: Orb2 enables rare-codon-enriched mRNA expression during Drosophila neuron differentiation
Source: Nat Commun. 2024 Jun 20;15:5270. doi: 10.1038/s41467-024-48344-8 (PMC11190236; doi:10.1038/s41467-024-48344-8)
Supplement: Supplementary file 8 — Supplementary Dataset 5 [file 41467_2024_48344_MOESM8_ESM.xlsx]

## Sheet: smFISH probes
GFP-rareb		GFP-common		mGluR		shakB
GFP-rareb1	TGTTGATAATGGTCTGCTAATTGTACAGACCCTTACACTCGGACCTCGTCGACATGCATT	GFP-common1	TTACTTGTACAGCTCATCCATGCCCAGTTACACTCGGACCTCGTCGACATGCATT	mglur1	tactactcgactccaggataAATGCATGTCGACGAGGTCCGAGTGTAA	shakb1	aactccatattttgctgctcAATGCATGTCGACGAGGTCCGAGTGTAA
GFP-rareb2	TATTCTAATTTATGCCCTAATATATTCCCGTCTTACACTCGGACCTCGTCGACATGCATT	GFP-common2	ACCAGGGTATCGCCCTCGAACTTCACTTACACTCGGACCTCGTCGACATGCATT	mglur2	accaagtataatgtcgccagAATGCATGTCGACGAGGTCCGAGTGTAA	shakb2	cagtaatataaccgttgcgtAATGCATGTCGACGAGGTCCGAGTGTAA
GFP-rareb3	TGAAATCGATGCCCTTCAGCTCGATGCTTACACTCGGACCTCGTCGACATGCATT	GFP-common3	ATGTGATCGGGGTAGCGGCTGAAGCACTTACACTCGGACCTCGTCGACATGCATT	mglur3	ttggggtcattgtttacacgAATGCATGTCGACGAGGTCCGAGTGTAA	shakb3	gtctcttgtatgtacacagtAATGCATGTCGACGAGGTCCGAGTGTAA
GFP-rareb4	ACCAGGGTATCGCCCTCGAACTTCACTTACACTCGGACCTCGTCGACATGCATT	GFP-common4	CGCTTCTCGTTGGGATCCTTGCTCAGTTACACTCGGACCTCGTCGACATGCATT	mglur4	ctgattgagggcatatgtgtAATGCATGTCGACGAGGTCCGAGTGTAA	shakb4	gtatacgttgagtgtatccaAATGCATGTCGACGAGGTCCGAGTGTAA
GFP-rareb5	ATGTGATCGGGGTAGCGGCTGAAGCACTTACACTCGGACCTCGTCGACATGCATT	GFP-common5	TCTGGGTGCTCAGGTAGTGGTTATCGGGTTACACTCGGACCTCGTCGACATGCATT	mglur5	ttgtttagggatgctctgacAATGCATGTCGACGAGGTCCGAGTGTAA	shakb5	acagccatcttggtgtataaAATGCATGTCGACGAGGTCCGAGTGTAA
GFP-rareb6	CAGGATGGGCACCACGCCGGTGAACATTACACTCGGACCTCGTCGACATGCATT	GFP-common6	AGTTCACCTTGATGCCGTTCTTCTGCTTTACACTCGGACCTCGTCGACATGCATT	mglur6	ttttagtatgtccacgagggAATGCATGTCGACGAGGTCCGAGTGTAA	shakb6	cccaccaattgtgatatcttAATGCATGTCGACGAGGTCCGAGTGTAA
GFP-rareb7	ATACCATATGGTCTCTTTTTTCATTAGGGTCTTTACACTCGGACCTCGTCGACATGCATT	GFP-common7	GCCATGATGTACACGTTGTGGCTGTTGTAGTTACACTCGGACCTCGTCGACATGCATT	mglur7	gcgttaggcttcttttgaagAATGCATGTCGACGAGGTCCGAGTGTAA	shakb7	cctatcacatttataagggcAATGCATGTCGACGAGGTCCGAGTGTAA
GFP-rareb8	CGCGGGTCTTGTAGTTGCCATCATCCTTACACTCGGACCTCGTCGACATGCATT	GFP-common8	CAGCTTGTGGCCCAGGATGTTGCCATTTACACTCGGACCTCGTCGACATGCATT	mglur8	ccgagtttgaagtatcaggtAATGCATGTCGACGAGGTCCGAGTGTAA	shakb8	cactttcaggccaaatgttaAATGCATGTCGACGAGGTCCGAGTGTAA
GFP-rareb9	GAAGATGGTGCGCTCCTGCACGTAGCTTACACTCGGACCTCGTCGACATGCATT	GFP-common9	TTGAAATCGATGCCCTTCAGCTCGATGCTTACACTCGGACCTCGTCGACATGCATT	mglur9	gacgccgattttattgtcagAATGCATGTCGACGAGGTCCGAGTGTAA	shakb9	gatcggtctccatataatctAATGCATGTCGACGAGGTCCGAGTGTAA
GFP-rareb10	GGCATGGCGCTCTTGAAGAAATCGTGCTTTACACTCGGACCTCGTCGACATGCATT	GFP-common10	CGCGGGTCTTGTAGTTGCCATCATCCTTACACTCGGACCTCGTCGACATGCATT	mglur10	acagattcgctttgtaggtgAATGCATGTCGACGAGGTCCGAGTGTAA	shakb10	tacatttggtcattctgggaAATGCATGTCGACGAGGTCCGAGTGTAA
GFP-rareb11	GCCGTAGGTCAGGGTGGTCACCAGGGTTACACTCGGACCTCGTCGACATGCATT	GFP-common11	GGCATGGCGCTCTTGAAGAAATCGTGCTTTACACTCGGACCTCGTCGACATGCATT	mglur11	tgggacttagtatcagtcgaAATGCATGTCGACGAGGTCCGAGTGTAA	shakb11	cccactggaaccatatttaaAATGCATGTCGACGAGGTCCGAGTGTAA
GFP-rareb12	GGCAGCTTGCCGGTGGTGCAGATGAATTACACTCGGACCTCGTCGACATGCATT	GFP-common12	CTGCCATCCTCGATGTTGTGGCGGATTTACACTCGGACCTCGTCGACATGCATT	mglur12	caaaatgtcgtatctggccaAATGCATGTCGACGAGGTCCGAGTGTAA	shakb12	taaccaccctgtatattagcAATGCATGTCGACGAGGTCCGAGTGTAA
GFP-rareb13	GGGTCAGCTTGCCGTAGGTGGCATCGTTACACTCGGACCTCGTCGACATGCATT	GFP-common13	CGGTCACGAACTCCAGCAGCACCATGTTACACTCGGACCTCGTCGACATGCATT	mglur13	aaagattcacagctgtcgcaAATGCATGTCGACGAGGTCCGAGTGTAA	shakb13	ggtgttggttatgtcctaaaAATGCATGTCGACGAGGTCCGAGTGTAA
GFP-rareb14	CGCTCACGCTGAACTTGTGGCCGTTCTTACACTCGGACCTCGTCGACATGCATT	GFP-common14	CAGGATGGGCACCACGCCGGTGAACATTACACTCGGACCTCGTCGACATGCATT	mglur14	ccgcagtctttacacgtaaaAATGCATGTCGACGAGGTCCGAGTGTAA	shakb14	cgttttggctggacaatcttAATGCATGTCGACGAGGTCCGAGTGTAA
GFP-rareb15	TTATATAATTCGTCCATCCCTAAAGTTATCCCTTACACTCGGACCTCGTCGACATGCATT	GFP-common15	TTACTTGTACAGCTCATCCATGCCCAGTTACACTCGGACCTCGTCGACATGCATT	mglur15	atactggtcagtgcaataccAATGCATGTCGACGAGGTCCGAGTGTAA	shakb15	ggctttagtttgcgtgatagAATGCATGTCGACGAGGTCCGAGTGTAA
GFP-rareb16	TAATGATTGTCAGGTAATAATACAGGCCCGTCTTACACTCGGACCTCGTCGACATGCATT	GFP-common16	ACCAGGGTATCGCCCTCGAACTTCACTTACACTCGGACCTCGTCGACATGCATT	mglur16	atgctcttaccaatggagtgAATGCATGTCGACGAGGTCCGAGTGTAA	shakb16	ttgggcccgacttatatactAATGCATGTCGACGAGGTCCGAGTGTAA
GFP-rareb17	TGTTGATAATGGTCTGCTAATTGTACAGACCCTTACACTCGGACCTCGTCGACATGCATT	GFP-common17	ATGTGATCGGGGTAGCGGCTGAAGCACTTACACTCGGACCTCGTCGACATGCATT	mglur17	tttgtagaacacaggagccaAATGCATGTCGACGAGGTCCGAGTGTAA	shakb17	gagaaccctttttggttgtgAATGCATGTCGACGAGGTCCGAGTGTAA
GFP-rareb18	TATTCTAATTTATGCCCTAATATATTCCCGTCTTACACTCGGACCTCGTCGACATGCATT	GFP-common18	CGCTTCTCGTTGGGATCCTTGCTCAGTTACACTCGGACCTCGTCGACATGCATT	mglur18	aatggaaaagccaaccccaaAATGCATGTCGACGAGGTCCGAGTGTAA	shakb18	agacaccgatgatctactcaAATGCATGTCGACGAGGTCCGAGTGTAA
GFP-rareb19	TGAAATCGATGCCCTTCAGCTCGATGCTTACACTCGGACCTCGTCGACATGCATT	GFP-common19	TCTGGGTGCTCAGGTAGTGGTTATCGGGTTACACTCGGACCTCGTCGACATGCATT	mglur19	atatacttaaggcgctgtgcAATGCATGTCGACGAGGTCCGAGTGTAA	shakb19	atgggatttcctacgtactgAATGCATGTCGACGAGGTCCGAGTGTAA
GFP-rareb20	ACCAGGGTATCGCCCTCGAACTTCACTTACACTCGGACCTCGTCGACATGCATT	GFP-common20	AGTTCACCTTGATGCCGTTCTTCTGCTTTACACTCGGACCTCGTCGACATGCATT	mglur20	cagagaggtagttatcaccaAATGCATGTCGACGAGGTCCGAGTGTAA	shakb20	cttcataaacgcatcgaccaAATGCATGTCGACGAGGTCCGAGTGTAA
GFP-rareb21	ATGTGATCGGGGTAGCGGCTGAAGCACTTACACTCGGACCTCGTCGACATGCATT	GFP-common21	GCCATGATGTACACGTTGTGGCTGTTGTAGTTACACTCGGACCTCGTCGACATGCATT	mglur21	acaacgtagtagtttgcaccAATGCATGTCGACGAGGTCCGAGTGTAA	shakb21	tttattgtaagaggcccacgAATGCATGTCGACGAGGTCCGAGTGTAA
GFP-rareb22	CAGGATGGGCACCACGCCGGTGAACATTACACTCGGACCTCGTCGACATGCATT	GFP-common22	CAGCTTGTGGCCCAGGATGTTGCCATTTACACTCGGACCTCGTCGACATGCATT	mglur22	tgcatgtgtgcgactatatcAATGCATGTCGACGAGGTCCGAGTGTAA	shakb22	agtgtaaacgctacccattgAATGCATGTCGACGAGGTCCGAGTGTAA
GFP-rareb23	ATACCATATGGTCTCTTTTTTCATTAGGGTCTTTACACTCGGACCTCGTCGACATGCATT	GFP-common23	TTGAAATCGATGCCCTTCAGCTCGATGCTTACACTCGGACCTCGTCGACATGCATT	mglur23	cttgaagacgcatttgttccAATGCATGTCGACGAGGTCCGAGTGTAA	shakb23	gcttcggaacaaatgcctatAATGCATGTCGACGAGGTCCGAGTGTAA
GFP-rareb24	CGCGGGTCTTGTAGTTGCCATCATCCTTACACTCGGACCTCGTCGACATGCATT	GFP-common24	CGCGGGTCTTGTAGTTGCCATCATCCTTACACTCGGACCTCGTCGACATGCATT	mglur24	cattggtcttgtgagcaacaAATGCATGTCGACGAGGTCCGAGTGTAA	shakb24	gcagctcacacacgtaatatAATGCATGTCGACGAGGTCCGAGTGTAA
GFP-rareb25	GAAGATGGTGCGCTCCTGCACGTAGCTTACACTCGGACCTCGTCGACATGCATT	GFP-common25	GGCATGGCGCTCTTGAAGAAATCGTGCTTTACACTCGGACCTCGTCGACATGCATT	mglur25	gccaacttcgggtagaaattAATGCATGTCGACGAGGTCCGAGTGTAA	shakb25	cgccatcgaaaaatcgattcAATGCATGTCGACGAGGTCCGAGTGTAA
GFP-rareb26	GGCATGGCGCTCTTGAAGAAATCGTGCTTTACACTCGGACCTCGTCGACATGCATT	GFP-common26	CTGCCATCCTCGATGTTGTGGCGGATTTACACTCGGACCTCGTCGACATGCATT	mglur26	ggaaagtgtctggaggtactAATGCATGTCGACGAGGTCCGAGTGTAA	shakb26	aaatcatcggatccatgcgaAATGCATGTCGACGAGGTCCGAGTGTAA
GFP-rareb27	GCCGTAGGTCAGGGTGGTCACCAGGGTTACACTCGGACCTCGTCGACATGCATT	GFP-common27	CGGTCACGAACTCCAGCAGCACCATGTTACACTCGGACCTCGTCGACATGCATT	mglur27	gcttgtaaaattcgacgcgcAATGCATGTCGACGAGGTCCGAGTGTAA	shakb27	aatgcaaatggcgtcgtgttAATGCATGTCGACGAGGTCCGAGTGTAA
GFP-rareb28	GGCAGCTTGCCGGTGGTGCAGATGAATTACACTCGGACCTCGTCGACATGCATT	GFP-common28	CAGGATGGGCACCACGCCGGTGAACATTACACTCGGACCTCGTCGACATGCATT	mglur28	gtgcataggcaaatgcgtagAATGCATGTCGACGAGGTCCGAGTGTAA	shakb28	taagtagaccctcattcgagAATGCATGTCGACGAGGTCCGAGTGTAA
GFP-rareb29	GGGTCAGCTTGCCGTAGGTGGCATCGTTACACTCGGACCTCGTCGACATGCATT			mglur29	tcacatggtagtgaacaggcAATGCATGTCGACGAGGTCCGAGTGTAA	shakb29	acgcactaacctaaatcgcaAATGCATGTCGACGAGGTCCGAGTGTAA
GFP-rareb30	CGCTCACGCTGAACTTGTGGCCGTTCTTACACTCGGACCTCGTCGACATGCATT			mglur30	aagcatagcaggagagcttgAATGCATGTCGACGAGGTCCGAGTGTAA	shakb30	caaaaaccaatcgcccatctAATGCATGTCGACGAGGTCCGAGTGTAA

## Sheet: qrtpcr primers
qRTPCR primers
target	F	R
GFP-rareb	TACTCCTATAGGGGACGGGC	TCCATCCCTAAAGTTATCCCTGC
GFP-common	GGCAAGCTGACCCTGAAGTT	TTCATGTGATCGGGGTAGCG
mGluR	TGATCAAGAAACAACAGGGGG	TCAGCATAGGGCCAAAGTCC
ND-18	CGTGAACACCTGGCAAATCG	AATGGGTCGCCGCTGGAG
RP49	CCGCTTCAAGGGACAGTATCTG	ATCTCGCCGCAGTAAACGC
